# Supplementary material for: Degradation of Fructans and Production of Propionic Acid by Bacteroides thetaiotaomicron are Enhanced by the Shortage of Amino Acids
Source: Front Nutr. 2014 Dec 5;1:21. doi: 10.3389/fnut.2014.00021 (PMC4428435; doi:10.3389/fnut.2014.00021)
Supplement: Data Sheet S1 — Metabolic flux calculations. Reactions, metabolites, and biomass composition used for metabolic flux analysis (Tables S1, S2, and S3 in Data Sheet in Supplementary Material, respectively), raw data measured in mM and mmol/gDW (Tables S4 and S5 in Data Sheet in Supplementary Material, respectively) and calculated values of intracellular fluxes of all experiments (Table S6 in Data Sheet in Supplementary Material). [file Data_Sheet_1.XLSX]

## Sheet: Table S1
Table S1. Metabolic reactions used for metabolic flux analysis. Reaction list was generated based on KEGG reaction database for Bacteroides thetaiotaomicron VPI5482. Reactions from glycolysis, TCA, PPP, pyruvvate metabolism, nucleotide synthesis, fatty acid and amino acid synthesis, peptidoglycan synthesis and tetrahydrofolate cycle. Metabolic flux values were calculated between timepoints indica…
ID	Name	Equation	Definition	controlled in MFA	recontrolled step-wise		EC	Compartment	DeltaG	Pegs		reaction name: equation
rxn00985	ATP:acetate phosphotransferase	cpd00002 + cpd00067 + cpd00141 <=> cpd00008 + cpd01844	ATP + H+ + Propanoate <=> ADP + Propanoyl phosphate	1	1	2	|2.7.2.1|2.7.2.15|	c	2.63	peg.3934		rxn00985, ATP + H+ + Propanoate <=> ADP + Propanoyl phosphate
rxn03004	10-Formyltetrahydrofolate:5'-phosphoribosylglycinamide	cpd00201 + cpd02394 <=> cpd00067 + cpd00087 + cpd02678	10-Formyl-THF + GAR <=> H+ + THF + N-Formyl-GAR	1	1	2	2.1.2.2	c	-6.68	(peg.3080 or peg.3587)		rxn03004, 10-Formyl-THF + GAR <=> H+ + THF + N-Formyl-GAR
rxn00119	ATP:nucleoside-phosphate phosphotransferase	cpd00002 + cpd00091 <=> cpd00008 + cpd00014	ATP + UMP <=> ADP + UDP	1	1	2	|2.7.4.4|2.7.4.14|2.7.4.22|2.7.4.-|	c	0	peg.2414		rxn00119, ATP + UMP <=> ADP + UDP
rxn05332	(3R)-3-Hydroxypalmitoyl-[acyl-carrier-protein] hydro-lyase	cpd11481 <=> cpd00001 + cpd11477	R-3-hydroxypalmitoyl-acyl-carrierprotein- <=> H2O + (2E)-Hexadecenoyl-[acp]	1	1	2	|2.3.1.85|2.3.1.86|4.2.1.61|	c	2.163	peg.4479		rxn05332, R-3-hydroxypalmitoyl-acyl-carrierprotein- <=> H2O + (2E)-Hexadecenoyl-[acp]
rxn00342	L-Asparagine amidohydrolase	cpd00001 + cpd00132 => cpd00013 + cpd00041	H2O + L-Asparagine => NH3 + Aspartate	1	1	2	3.5.1.1|3.5.1.38	c	-4.723	(peg.2579 or peg.2951)		rxn00342, H2O + L-Asparagine => NH3 + Aspartate
rxn00500	(R)-Lactate:NAD+ oxidoreductase	cpd00003 + cpd00221 <=> cpd00004 + cpd00020 + cpd00067	NAD + D-Lactate <=> NADH + Pyruvate + H+	1	1	2	1.1.1.28	c	6.22	peg.1680		rxn00500, NAD + D-Lactate <=> NADH + Pyruvate + H+
rxn02185	2-Acetolactate pyruvate-lyase (carboxylating)	cpd00056 + cpd00668 <=> cpd00020 + cpd03049	TPP + ALCTT <=> Pyruvate + 2-Hydroxyethyl-ThPP	1	1	2	|2.2.1.6|	c	3.66	(peg.2242 and peg.2241)		rxn02185, TPP + ALCTT <=> Pyruvate + 2-Hydroxyethyl-ThPP
rxn01512	ATP:nucleoside-diphosphate phosphatransferase	cpd00002 + cpd00297 <=> cpd00008 + cpd00357	ATP + dTDP <=> ADP + TTP	1	1	2	2.7.4.6	c	0	peg.4175		rxn01512, ATP + dTDP <=> ADP + TTP
rxn00777	D-Ribose-5-phosphate ketol-isomerase	cpd00101 <=> cpd00171	Ribose 5-phosphate <=> D-Ribulose5-phosphate	1	1	2	5.3.1.6	c	0.62	(peg.365 or peg.2134)		rxn00777, Ribose 5-phosphate <=> D-Ribulose5-phosphate
rxn00337	ATP:L-aspartate 4-phosphotransferase	cpd00002 + cpd00041 + cpd00067 <=> cpd00008 + cpd01977	ATP + Aspartate + H+ <=> ADP + 4-Phospho-L-aspartate	1	1	2	2.7.2.4	c	2.63	(peg.1465 or peg.2578 or peg.2039)		rxn00337, ATP + Aspartate + H+ <=> ADP + 4-Phospho-L-aspartate
rxn00838	IMP:L-aspartate ligase (GDP-forming)	cpd00038 + cpd00041 + cpd00114 => cpd00009 + cpd00031 + (2) cpd00067 + cpd02375	GTP + Aspartate + IMP => Phosphate + GDP + 2 H+ + Adenylosuccinate	1	1	2	6.3.4.4	c	-2.594	peg.1973		rxn00838, GTP + Aspartate + IMP => Phosphate + GDP + 2 H+ + Adenylosuccinate
rxn00903	L-Valine:2-oxoglutarate aminotransferase	cpd00024 + cpd00156 <=> cpd00023 + cpd00123	2-Oxoglutarate + L-Valine <=> GLU + 3MOB	1	1	2	2.6.1.42|2.6.1.6	c	0	peg.4139		rxn00903, 2-Oxoglutarate + L-Valine <=> GLU + 3MOB
rxn00165	L-serine ammonia-lyase	cpd00054 => cpd00013 + cpd00020	Serine => NH3 + Pyruvate	1	1	2	4.2.1.13|4.3.1.15|4.3.1.17|4.3.1.19	c	-7.51	peg.4973		rxn00165, Serine => NH3 + Pyruvate
rxn05338	(3R)-3-Hydroxydecanoyl-[acyl-carrier-protein]:NADP+ oxidoreductase	cpd00006 + cpd11482 <=> cpd00005 + cpd00067 + cpd11487	TPN + (R)-3-Hydroxydecanoyl-[acyl-carrier protein] <=> TPNH + H+ + 3-oxodecanoyl-acp	1	1	2	|1.1.1.100|2.3.1.85|2.3.1.86|	c	3.76	(peg.2554 or peg.2049 or peg.4014 or peg.1025)		rxn05338, TPN + (R)-3-Hydroxydecanoyl-[acyl-carrier protein] <=> TPNH + H+ + 3-oxodecanoyl-acp
rxn05347	Acyl-[acyl-carrier-protein]:malonyl-[acyl-carrier-protein]	cpd00067 + cpd11492 + cpd11494 => cpd00011 + cpd11488 + cpd11493	H+ + Malonyl-acyl-carrierprotein- + Acetyl-ACP => CO2 + Acetoacetyl-ACP + ACP	1	1	2	|2.3.1.41|2.3.1.85|2.3.1.86|2.3.1.179|2.3.1.180|	c	2.156	((peg.4081 or peg.133) and peg.3585)		rxn05347, H+ + Malonyl-acyl-carrierprotein- + Acetyl-ACP => CO2 + Acetoacetyl-ACP + ACP
rxn01217	dCMP aminohydrolase	cpd00001 + cpd00067 + cpd00206 => cpd00013 + cpd00299	H2O + H+ + dCMP => NH3 + dUMP	1	1	2	|3.5.4.12|	c	-5.143	peg.4538		rxn01217, H2O + H+ + dCMP => NH3 + dUMP
rxn01740	Shikimate:NADP+ 5-oxidoreductase	cpd00006 + cpd00383 <=> cpd00005 + cpd00067 + cpd01716	TPN + Shikimate <=> TPNH + H+ + 3-Dehydroshikimate	1	1	2	1.1.1.25|1.1.1.282	c	0.75	peg.4488		rxn01740, TPN + Shikimate <=> TPNH + H+ + 3-Dehydroshikimate
rxn05957	O-Succinyl-L-homoserine succinate-lyase (adding cysteine)	cpd00239 + cpd00822 => cpd00036 + cpd00067 + cpd00135	H2S + O-Succinyl-L-homoserine => Succinate + H+ + L-Homocysteine	1	1	2	|2.5.1.48|4.2.99.9|2.5.1.-|	c	-11.414	(peg.2061 or peg.2561)		rxn05957, H2S + O-Succinyl-L-homoserine => Succinate + H+ + L-Homocysteine
rxn02465	N-Acetyl-L-glutamate-5-semialdehyde:NADP+ 5-oxidoreductase	cpd00006 + cpd00009 + cpd00918 <= cpd00005 + cpd02552	TPN + Phosphate + 2-Acetamido-5-oxopentanoate <= TPNH + n-acetylglutamyl-phosphate	1	1	2	1.2.1.38	c	-0.356	peg.4002		rxn02465, TPN + Phosphate + 2-Acetamido-5-oxopentanoate <= TPNH + n-acetylglutamyl-phosphate
rxn00602	(R)-2-Methyl-3-oxopropanoyl-CoA CoA-carbonylmutase	cpd00891 <=> cpd00078	L-methylmalonyl-CoA <=> Succinyl-CoA	1	1	2	5.4.99.2	c	1.81	peg.2255		rxn00602, L-methylmalonyl-CoA <=> Succinyl-CoA
rxn05339	(3R)-3-Hydroxybutanoyl-[acyl-carrier protein]:NADP+ oxidoreductase	cpd00006 + cpd11478 <=> cpd00005 + cpd00067 + cpd11488	TPN + (R)-3-Hydroxybutanoyl-[acyl-carrier protein] <=> TPNH + H+ + Acetoacetyl-ACP	1	1	2	|1.1.1.100|2.3.1.85|2.3.1.86|	c	3.76	(peg.2554 or peg.2049 or peg.4014 or peg.1025)		rxn05339, TPN + (R)-3-Hydroxybutanoyl-[acyl-carrier protein] <=> TPNH + H+ + Acetoacetyl-ACP
rxn01644	L-Aspartate-4-semialdehyde hydro-lyase (adding pyruvate and	cpd00020 + cpd00346 => (2) cpd00001 + cpd00067 + cpd02120	Pyruvate + L-Aspartic 4-semialdehyde => 2 H2O + H+ + Dihydrodipicolinate	1	1	2	4.2.1.52	c	-30.864	(peg.940 or peg.3008)		rxn01644, Pyruvate + L-Aspartic 4-semialdehyde => 2 H2O + H+ + Dihydrodipicolinate
rxn02508	N-(5-Phospho-beta-D-ribosyl)anthranilate ketol-isomerase	cpd02642 <=> cpd00956	N-5-phosphoribosyl-anthranilate <=> 1-(2-carboxyphenylamino)-1-deoxyribulose 5-phosphate	1	1	2	5.3.1.24	c	0.62	peg.554		rxn02508, N-5-phosphoribosyl-anthranilate <=> 1-(2-carboxyphenylamino)-1-deoxyribulose 5-phosphate
rxn00414	Carbon-dioxide:L-glutamine amido-ligase (ADP-forming,	cpd00001 + (2) cpd00002 + cpd00053 + cpd00242 => (2) cpd00008 + cpd00009 + cpd00023 + cpd00067 + cpd00146	H2O + 2 ATP + L-Glutamine + CO2 => 2 ADP + Phosphate + GLU + H+ + Carbamoylphosphate	1	1	2	6.3.5.5	c	-11.257	(peg.585 and (peg.586 or peg.4113))		rxn00414, H2O + 2 ATP + L-Glutamine + CO2 => 2 ADP + Phosphate + GLU + H+ + Carbamoylphosphate
rxn05235	Ribonucleotide reductase: CTP	cpd00052 + cpd11421 => cpd00001 + cpd00356 + cpd11420	CTP + trdrd => H2O + dCTP + trdox	1	1	2	1.17.4.2	c	-17.299	peg.2149		rxn05235, CTP + trdrd => H2O + dCTP + trdox
rxn00543	Ethanol:NAD+ oxidoreductase	cpd00003 + cpd00363 <=> cpd00004 + cpd00067 + cpd00071	NAD + ETOH <=> NADH + H+ + AALD	1	1	2	|1.1.1.1|1.1.1.71|	c	5.78	(peg.3854 or peg.4707)		rxn00543, NAD + ETOH <=> NADH + H+ + AALD
rxn01739	ATP:shikimate 3-phosphotransferase	cpd00002 + cpd00383 <=> cpd00008 + cpd02030	ATP + Shikimate <=> ADP + 3-phosphoshikimate	1	1	2	2.7.1.71	c	-4.5	peg.3622		rxn01739, ATP + Shikimate <=> ADP + 3-phosphoshikimate
rxn00182	L-Glutamate:NAD+ oxidoreductase (deaminating)	cpd00001 + cpd00003 + cpd00023 <=> cpd00004 + cpd00013 + cpd00024 + cpd00067	H2O + NAD + GLU <=> NADH + NH3 + 2-Oxoglutarate + H+	1	1	2	|1.4.1.2|1.4.1.3|1.4.1.4|	c	8.687	(peg.2113 or peg.2117)		rxn00182, H2O + NAD + GLU <=> NADH + NH3 + 2-Oxoglutarate + H+
rxn00770	ATP:D-ribose-5-phosphate pyrophosphotransferase	cpd00002 + cpd00101 <=> cpd00018 + cpd00103	ATP + Ribose 5-phosphate <=> AMP + PRPP	1	1	2	2.7.6.1	c	-4.5	peg.790		rxn00770, ATP + Ribose 5-phosphate <=> AMP + PRPP
rxn00285	Succinate:CoA ligase (ADP-forming)	cpd00002 + cpd00010 + cpd00036 <=> cpd00008 + cpd00009 + cpd00078	ATP + CoA + Succinate <=> ADP + Phosphate + Succinyl-CoA	1	1	2	6.2.1.4|6.2.1.5	c	-1.06	(peg.833 and peg.832)		rxn00285, ATP + CoA + Succinate <=> ADP + Phosphate + Succinyl-CoA
rxn05349	acetyl-CoA:[acyl-carrier-protein] S-acetyltransferase	cpd00022 + cpd11493 <=> cpd00010 + cpd11494	Acetyl-CoA + ACP <=> CoA + Acetyl-ACP	1	1	2	2.3.1.179|2.3.1.180|2.3.1.38|2.3.1.41|2.3.1.85|2.3.1.86	c	0	((peg.4081 or peg.133) and peg.3585)		rxn05349, Acetyl-CoA + ACP <=> CoA + Acetyl-ACP
rxn00256	Citrate oxaloacetate-lyase ((pro-3S)-CH2COO- -> acetyl-CoA)	cpd00010 + cpd00067 + cpd00137 <= cpd00001 + cpd00022 + cpd00032	CoA + H+ + Citrate <= H2O + Acetyl-CoA + Oxaloacetate	1	1	2	2.3.3.1|2.3.3.3|4.1.3.7	c	8.927	peg.2235		rxn00256, CoA + H+ + Citrate <= H2O + Acetyl-CoA + Oxaloacetate
rxn05344	Tetradecanoyl-[acyl-carrier protein]:malonyl-[acyl-carrier-protein]	cpd00067 + cpd11466 + cpd11492 => cpd00011 + cpd11485 + cpd11493	H+ + Myristoyl-ACP + Malonyl-acyl-carrierprotein- => CO2 + 3-oxohexadecanoyl-acp + ACP	1	1	2	|2.3.1.41|2.3.1.85|2.3.1.86|2.3.1.179|2.3.1.180|	c	2.156	((peg.4081 or peg.133) and peg.3585)		rxn05344, H+ + Myristoyl-ACP + Malonyl-acyl-carrierprotein- => CO2 + 3-oxohexadecanoyl-acp + ACP
rxn00799	(S)-Malate hydro-lyase	cpd00130 <=> cpd00001 + cpd00106	MALA <=> H2O + Fumarate	1	1	2	4.2.1.2	c	0.613	peg.2428		rxn00799, MALA <=> H2O + Fumarate
rxn00313	meso-2,6-Diaminoheptanedioate carboxy-lyase	cpd00067 + cpd00516 <=> cpd00011 + cpd00039	H+ + meso-2,6-Diaminopimelate <=> CO2 + Lysine	1	1	2	4.1.1.20	c	-3.09	peg.1464		rxn00313, H+ + meso-2,6-Diaminopimelate <=> CO2 + Lysine
rxn05326	Hexanoyl-[acyl-carrier protein]:malonyl-CoA	cpd00003 + cpd11472 <= cpd00004 + cpd00067 + cpd11473	NAD + Hexanoyl-ACP <= NADH + H+ + (2E)-Hexenoyl-[acp]	1	1	2	|1.3.1.9|2.3.1.86|	c	16.55	peg.4462		rxn05326, NAD + Hexanoyl-ACP <= NADH + H+ + (2E)-Hexenoyl-[acp]
rxn00834	IMP:NAD+ oxidoreductase	cpd00001 + cpd00003 + cpd00114 <=> cpd00004 + cpd00067 + cpd00497	H2O + NAD + IMP <=> NADH + H+ + XMP	1	1	2	1.1.1.205	c	1.577	peg.4092		rxn00834, H2O + NAD + IMP <=> NADH + H+ + XMP
rxn02473	D-erythro-1-(Imidazol-4-yl)glycerol 3-phosphate hydro-lyase	cpd02843 => cpd00001 + cpd00930	D-erythro-imidazol-glycerol-phosphate => H2O + Imidazole-acetol phosphate	1	1	2	4.2.1.19	c	-10.627	peg.218		rxn02473, D-erythro-imidazol-glycerol-phosphate => H2O + Imidazole-acetol phosphate
rxn00790	5-Phosphoribosylamine:pyrophosphate phosphoribosyltransferase	cpd00012 + cpd00023 + cpd01982 <= cpd00001 + cpd00053 + cpd00103	PPi + GLU + 5-Phosphoribosylamine <= H2O + L-Glutamine + PRPP	1	1	2	2.4.2.14	c	10.933	(peg.4874 or peg.584)		rxn00790, PPi + GLU + 5-Phosphoribosylamine <= H2O + L-Glutamine + PRPP
rxn00278	L-Alanine:NAD+ oxidoreductase (deaminating)	cpd00001 + cpd00003 + cpd00035 <=> cpd00004 + cpd00013 + cpd00020 + cpd00067	H2O + NAD + ALA <=> NADH + NH3 + Pyruvate + H+	1	1	2	|1.4.1.1|	c	8.687	peg.1658		rxn00278, H2O + NAD + ALA <=> NADH + NH3 + Pyruvate + H+
rxn00907	5,10-methylenetetrahydrofolate:NADP+ oxidoreductase	cpd00006 + cpd00125 <=> cpd00005 + cpd00347	TPN + 5,10-Methylene-THF <=> TPNH + 5,10-Methenyltetrahydrofolate	1	1	2	1.5.1.5	c	1.92	(peg.1718 and peg.1718)		rxn00907, TPN + 5,10-Methylene-THF <=> TPNH + 5,10-Methenyltetrahydrofolate
rxn00692	5,10-Methylenetetrahydrofolate:glycine hydroxymethyltransferase	cpd00001 + cpd00033 + cpd00125 <=> cpd00054 + cpd00087	H2O + Gly + 5,10-Methylene-THF <=> Serine + THF	1	1	2	2.1.2.1	c	-0.053	peg.779		rxn00692, H2O + Gly + 5,10-Methylene-THF <=> Serine + THF
rxn05348	Decanoyl-[acyl-carrier protein]:malonyl-[acyl-carrier-protein]	cpd00067 + cpd11474 + cpd11492 => cpd00011 + cpd11489 + cpd11493	H+ + Decanoyl-ACP + Malonyl-acyl-carrierprotein- => CO2 + 3-oxododecanoyl-acp + ACP	1	1	2	|2.3.1.41|2.3.1.85|2.3.1.86|2.3.1.179|2.3.1.180|	c	2.156	((peg.4081 or peg.133) and peg.3585)		rxn05348, H+ + Decanoyl-ACP + Malonyl-acyl-carrierprotein- => CO2 + 3-oxododecanoyl-acp + ACP
rxn00727	Chorismate pyruvate-lyase (amino-accepting)	cpd00053 + cpd00216 => cpd00020 + cpd00023 + cpd00067 + cpd00093	L-Glutamine + Chorismate => Pyruvate + GLU + H+ + Vitamin L1	1	1	2	4.1.3.27	c	-44.16	(peg.557 and peg.558)		rxn00727, L-Glutamine + Chorismate => Pyruvate + GLU + H+ + Vitamin L1
rxn02159	L-Histidinol:NAD+ oxidoreductase	cpd00003 + cpd00641 <=> cpd00004 + cpd00067 + cpd01324	NAD + L-Histidinol <=> NADH + H+ + L-Histidinal	1	1	2	|1.1.1.23|	c	5.22	peg.216		rxn02159, NAD + L-Histidinol <=> NADH + H+ + L-Histidinal
rxn00423	serine O-acetyltransferase	cpd00022 + cpd00054 => cpd00010 + cpd00722	Acetyl-CoA + Serine => CoA + O-Acetyl-L-serine	1	1	2	2.3.1.30	c	-3.614	peg.3478		rxn00423, Acetyl-CoA + Serine => CoA + O-Acetyl-L-serine
rxn00863	L-Histidinal:NAD+ oxidoreductase	cpd00001 + cpd00003 + cpd01324 => cpd00004 + (2) cpd00067 + cpd00119	H2O + NAD + L-Histidinal => NADH + 2 H+ + L-Histidine	1	1	2	|1.1.1.23|	c	-9.803	peg.216		rxn00863, H2O + NAD + L-Histidinal => NADH + 2 H+ + L-Histidine
rxn01465	(S)-Dihydroorotate amidohydrolase	cpd00001 + cpd00282 <=> cpd00067 + cpd00343	H2O + L-Dihydroorotate <=> H+ + N-Carbamoyl-L-aspartate	1	1	2	3.5.2.3	c	-5.283	peg.265		rxn01465, H2O + L-Dihydroorotate <=> H+ + N-Carbamoyl-L-aspartate
rxn00179	ATP:L-glutamate 5-phosphotransferase	cpd00002 + cpd00023 + cpd00067 <=> cpd00008 + cpd02097	ATP + GLU + H+ <=> ADP + L-Glutamyl 5-phosphate	1	1	2	2.7.2.11	c	2.63	peg.3959		rxn00179, ATP + GLU + H+ <=> ADP + L-Glutamyl 5-phosphate
rxn05234	Ribonucleotide reductase: GTP	cpd00038 + cpd11421 => cpd00001 + cpd00241 + cpd11420	GTP + trdrd => H2O + dGTP + trdox	1	1	2	1.17.4.2	c	-17.299	peg.2149		rxn05234, GTP + trdrd => H2O + dGTP + trdox
rxn00189	L-Glutamine amidohydrolase	cpd00001 + cpd00053 => cpd00013 + cpd00023	H2O + L-Glutamine => NH3 + GLU	1	1	2	3.5.1.2|3.5.1.38|6.3.5.5	c	-4.723	peg.2753		rxn00189, H2O + L-Glutamine => NH3 + GLU
rxn00800	N6-(1,2-Dicarboxyethyl)AMP AMP-lyase	cpd02375 <=> cpd00018 + cpd00106	Adenylosuccinate <=> AMP + Fumarate	1	1	2	4.3.2.2	c	7.34	peg.4117		rxn00800, Adenylosuccinate <=> AMP + Fumarate
rxn02789	2-Isopropylmalate hydro-lyase	cpd01646 <=> cpd00001 + cpd01710	2-Isopropylmalate <=> H2O + 2-Isopropylmaleate	1	1	2	4.2.1.33	c	1.473	(peg.1990 or peg.1991)		rxn02789, 2-Isopropylmalate <=> H2O + 2-Isopropylmaleate
rxn00917	Xanthosine-5'-phosphate:L-glutamine amido-ligase (AMP-forming)	cpd00001 + cpd00002 + cpd00053 + cpd00497 => cpd00012 + cpd00018 + cpd00023 + cpd00067 + cpd00126	H2O + ATP + L-Glutamine + XMP => PPi + AMP + GLU + H+ + GMP	1	1	2	6.3.5.2	c	-4.083	peg.2594		rxn00917, H2O + ATP + L-Glutamine + XMP => PPi + AMP + GLU + H+ + GMP
rxn02186	2,3-Dihydroxy-3-methylbutanoate:NADP+ oxidoreductase (isomerizing)	cpd00005 + cpd00067 + cpd00668 <=> cpd00006 + cpd02498	TPNH + H+ + ALCTT <=> TPN + 2,3-Dihydroxy-isovalerate	1	1	2	1.1.1.86	c	-3.76	peg.2239		rxn02186, TPNH + H+ + ALCTT <=> TPN + 2,3-Dihydroxy-isovalerate
rxn02011	UDP-N-acetylmuramoyl-L-alanyl-D-glutamate:meso-2,6-	cpd00002 + cpd00516 + cpd00525 => cpd00008 + cpd00009 + cpd00067 + cpd02964	ATP + meso-2,6-Diaminopimelate + UDP-N-acetylmuramoyl-L-alanyl-D-glutamate => ADP + Phosphate + H+ + UDP-N-acetylmuramoyl-L-alanyl-D-gamma-glutamyl-meso-2,6-diaminopimelate	1	1	2	6.3.2.13	c	-6.354	peg.3686		rxn02011, ATP + meso-2,6-Diaminopimelate + UDP-N-acetylmuramoyl-L-alanyl-D-glutamate => ADP + Phosphate + H+ + UDP-N-acetylmuramoyl-L-alanyl-D-gamma-glutamyl-meso-2,6-diaminopimelate
rxn00973	citrate hydro-lyase	cpd00137 <=> cpd00260	Citrate <=> Isocitrate	1	1	2	4.2.1.3	c	1.42	(peg.2237)		rxn00973, Citrate <=> Isocitrate
rxn00781	D-Glyceraldehyde-3-phosphate:NAD+ oxidoreductase(phosphorylating)	cpd00003 + cpd00009 + cpd00102 <=> cpd00004 + cpd00203	NAD + Phosphate + Glyceraldehyde3-phosphate <=> NADH + 1,3-Bisphospho-D-glycerate	1	1	2	1.2.1.12|1.2.1.13|1.2.1.59	c	-0.356	peg.4541		rxn00781, NAD + Phosphate + Glyceraldehyde3-phosphate <=> NADH + 1,3-Bisphospho-D-glycerate
rxn01575	L-Isoleucine:2-oxoglutarate aminotransferase	cpd00024 + cpd00322 <=> cpd00023 + cpd00508	2-Oxoglutarate + L-Isoleucine <=> GLU + 3MOP	1	1	2	2.6.1.42	c	0	peg.4139		rxn01575, 2-Oxoglutarate + L-Isoleucine <=> GLU + 3MOP
rxn05333	(3R)-3-Hydroxybutanoyl-[acyl-carrier-protein] hydro-lyase	cpd11482 <=> cpd00001 + cpd11475	(R)-3-Hydroxydecanoyl-[acyl-carrier protein] <=> H2O + (2E)-Decenoyl-[acp]	1	1	2	|2.3.1.85|2.3.1.86|4.2.1.58|4.2.1.60|4.2.1.61|	c	2.163	peg.4479		rxn05333, (R)-3-Hydroxydecanoyl-[acyl-carrier protein] <=> H2O + (2E)-Decenoyl-[acp]
rxn02476	Phosphoenolpyruvate:3-phosphoshikimate	cpd00061 + cpd02030 <=> cpd00009 + cpd00067 + cpd00932	PEP + 3-phosphoshikimate <=> Phosphate + H+ + O5-(1-Carboxyvinyl)-3-phosphoshikimate	1	1	2	2.5.1.19	c	0.796	peg.2358		rxn02476, PEP + 3-phosphoshikimate <=> Phosphate + H+ + O5-(1-Carboxyvinyl)-3-phosphoshikimate
rxn03084	5'-Phosphoribosylformylglycinamide:L-glutamine amido-ligase	cpd00001 + cpd00002 + cpd00053 + cpd02678 => cpd00008 + cpd00009 + cpd00023 + cpd00067 + cpd02826	H2O + ATP + L-Glutamine + N-Formyl-GAR => ADP + Phosphate + GLU + H+ + 5'-Phosphoribosylformylglycinamidine	1	1	2	6.3.5.3	c	-13.457	(peg.1849 and peg.1849)		rxn03084, H2O + ATP + L-Glutamine + N-Formyl-GAR => ADP + Phosphate + GLU + H+ + 5'-Phosphoribosylformylglycinamidine
rxn05323	Tetradecanoyl-[acyl-carrier protein]:malonyl-CoA	cpd00003 + cpd11466 <= cpd00004 + cpd00067 + cpd11467	NAD + Myristoyl-ACP <= NADH + H+ + (2E)-Tetradecenoyl-[acp]	1	1	2	|1.3.1.9|2.3.1.86|	c	16.55	peg.4462		rxn05323, NAD + Myristoyl-ACP <= NADH + H+ + (2E)-Tetradecenoyl-[acp]
rxn00785	D-Fructose 6-phosphate:D-glyceraldehyde-3-phosphate glycolaldehyde	cpd00072 + cpd00102 <=> cpd00198 + cpd00236	Neuberg ester + Glyceraldehyde3-phosphate <=> D-Xylulose5-phosphate + D-Erythrose4-phosphate	1	1	2	2.2.1.1	c	1.75	peg.366		rxn00785, Neuberg ester + Glyceraldehyde3-phosphate <=> D-Xylulose5-phosphate + D-Erythrose4-phosphate
rxn05325	Octanoyl-[acyl-carrier protein]:malonyl-CoA	cpd00003 + cpd11470 <= cpd00004 + cpd00067 + cpd11471	NAD + Octanoyl-ACP <= NADH + H+ + (2E)-Octenoyl-[acp]	1	1	2	|1.3.1.9|2.3.1.86|	c	16.55	peg.4462		rxn05325, NAD + Octanoyl-ACP <= NADH + H+ + (2E)-Octenoyl-[acp]
rxn01304	Succinyl-CoA:L-homoserine O-succinyltransferase	cpd00078 + cpd00227 => cpd00010 + cpd00822	Succinyl-CoA + L-Homoserine => CoA + O-Succinyl-L-homoserine	1	1	2	2.3.1.46	c	-3.614	peg.2588		rxn01304, Succinyl-CoA + L-Homoserine => CoA + O-Succinyl-L-homoserine
rxn05336	(3R)-3-Hydroxypalmitoyl-[acyl-carrier-protein]:NADP+ oxidoreductase	cpd00006 + cpd11481 <=> cpd00005 + cpd00067 + cpd11485	TPN + R-3-hydroxypalmitoyl-acyl-carrierprotein- <=> TPNH + H+ + 3-oxohexadecanoyl-acp	1	1	2	|1.1.1.100|2.3.1.85|2.3.1.86|	c	3.76	(peg.2554 or peg.2049 or peg.4014 or peg.1025)		rxn05336, TPN + R-3-hydroxypalmitoyl-acyl-carrierprotein- <=> TPNH + H+ + 3-oxohexadecanoyl-acp
rxn03194	(S)-2-Aceto-2-hydroxybutanoate pyruvate-lyase (carboxylating)	cpd00094 + cpd03049 <=> cpd00056 + cpd00498	2-Oxobutyrate + 2-Hydroxyethyl-ThPP <=> TPP + 2-Aceto-2-hydroxybutanoate	1	1	2	|2.2.1.6|	c	-3.66	(peg.2242 and peg.2241)		rxn03194, 2-Oxobutyrate + 2-Hydroxyethyl-ThPP <=> TPP + 2-Aceto-2-hydroxybutanoate
rxn01255	5-O-(1-Carboxyvinyl)-3-phosphoshikimate phosphate-lyase	cpd00932 => cpd00009 + cpd00067 + cpd00216	O5-(1-Carboxyvinyl)-3-phosphoshikimate => Phosphate + H+ + Chorismate	1	1	2	4.2.3.5	c	-13.424	peg.2249		rxn01255, O5-(1-Carboxyvinyl)-3-phosphoshikimate => Phosphate + H+ + Chorismate
rxn00670	acetyl-CoA:phosphate acetyltransferase	cpd00009 + cpd00067 + cpd00086 <=> cpd00010 + cpd01844	Phosphate + H+ + Propanoyl-CoA <=> CoA + Propanoyl phosphate	1	1	2	|2.3.1.8|	c	3.69	peg.3933		rxn00670, Phosphate + H+ + Propanoyl-CoA <=> CoA + Propanoyl phosphate
rxn01211	5,10-Methenyltetrahydrofolate 5-hydrolase(decyclizing)	cpd00001 + cpd00347 <=> cpd00067 + cpd00201	H2O + 5,10-Methenyltetrahydrofolate <=> H+ + 10-Formyl-THF	1	1	2	3.5.4.9|6.3.4.3	c	-0.613	((peg.1718 and peg.1718) or peg.777)		rxn01211, H2O + 5,10-Methenyltetrahydrofolate <=> H+ + 10-Formyl-THF
rxn03147	1-(5-Phosphoribosyl)-5-amino-4-carboxyimidazole:L-aspartate ligase	cpd00002 + cpd00041 + cpd02893 => cpd00008 + cpd00009 + (2) cpd00067 + cpd02921	ATP + Aspartate + 5'-Phosphoribosyl-4-carboxy-5-aminoimidazole => ADP + Phosphate + 2 H+ + SAICAR	1	1	2	6.3.2.6	c	-16.084	peg.4490		rxn03147, ATP + Aspartate + 5'-Phosphoribosyl-4-carboxy-5-aminoimidazole => ADP + Phosphate + 2 H+ + SAICAR
rxn05345	dodecanoyl-[acyl-carrier-protein]:malonyl-[acyl-carrier-protein]	cpd00067 + cpd11468 + cpd11492 => cpd00011 + cpd11491 + cpd11493	H+ + Dodecanoyl-ACP + Malonyl-acyl-carrierprotein- => CO2 + 3-oxotetradecanoyl-acp + ACP	1	1	2	|2.3.1.41|2.3.1.85|2.3.1.86|2.3.1.179|2.3.1.180|	c	2.156	((peg.4081 or peg.133) and peg.3585)		rxn05345, H+ + Dodecanoyl-ACP + Malonyl-acyl-carrierprotein- => CO2 + 3-oxotetradecanoyl-acp + ACP
rxn02373	L-Glutamate-5-semialdehyde:NADP+ 5-oxidoreductase (phosphorylationg)	cpd00006 + cpd00009 + cpd00858 <= cpd00005 + cpd02097	TPN + Phosphate + L-Glutamate5-semialdehyde <= TPNH + L-Glutamyl 5-phosphate	1	1	2	1.2.1.41	c	-0.356	peg.3958		rxn02373, TPN + Phosphate + L-Glutamate5-semialdehyde <= TPNH + L-Glutamyl 5-phosphate
rxn02835	1-(5-phospho-D-ribosyl)-AMP 1,6-hydrolase	cpd00001 + cpd01777 <=> cpd02979	H2O + Phosphoribosyl-AMP <=> phosphoribosylformiminoaicar-phosphate	1	1	2	3.5.4.19	c	4.037	(peg.1467 and peg.1467)		rxn02835, H2O + Phosphoribosyl-AMP <=> phosphoribosylformiminoaicar-phosphate
rxn03136	1-(5'-Phosphoribosyl)-5-amino-4-(N-succinocarboxamide)-imidazole	cpd02921 <=> cpd00106 + cpd02851	SAICAR <=> Fumarate + AICAR	1	1	2	4.3.2.2	c	7.34	peg.4117		rxn03136, SAICAR <=> Fumarate + AICAR
rxn00612	sn-Glycerol-3-phosphate:NADP+ 2-oxidoreductase	cpd00006 + cpd00080 <=> cpd00005 + cpd00067 + cpd00095	TPN + GLYC-3-P <=> TPNH + H+ + Glycerone phosphate	1	1	2	1.1.1.261|1.1.1.94	c	3.76	peg.2289		rxn00612, TPN + GLYC-3-P <=> TPNH + H+ + Glycerone phosphate
rxn00239	ATP:(d)GMP phosphotransferase	cpd00002 + cpd00126 <=> cpd00008 + cpd00031	ATP + GMP <=> ADP + GDP	1	1	2	2.7.4.8	c	0	peg.2161		rxn00239, ATP + GMP <=> ADP + GDP
rxn01000	Prephenate hydro-lyase (decarboxylating)	cpd00067 + cpd00219 => cpd00001 + cpd00011 + cpd00143	H+ + Prephenate => H2O + CO2 + Phenylpyruvate	1	1	2	4.2.1.51|4.2.1.91	c	-29.067	peg.4186		rxn01000, H+ + Prephenate => H2O + CO2 + Phenylpyruvate
rxn00410	UTP:ammonia ligase(ADP-forming)	cpd00002 + cpd00013 + cpd00062 <=> cpd00008 + cpd00009 + cpd00052 + (2) cpd00067	ATP + NH3 + UTP <=> ADP + Phosphate + CTP + 2 H+	1	1	2	|6.3.4.2|	c	-1.674	peg.620		rxn00410, ATP + NH3 + UTP <=> ADP + Phosphate + CTP + 2 H+
rxn01219	ATP:CMP phosphotransferase	cpd00002 + cpd00206 <=> cpd00008 + cpd00533	ATP + dCMP <=> ADP + dCDP	1	1	2	2.7.4.14	c	0	(peg.2258 or peg.2222)		rxn01219, ATP + dCMP <=> ADP + dCDP
rxn00832	IMP 1,2-hydrolase (decyclizing)	cpd00001 + cpd00114 <=> cpd02884	H2O + IMP <=> FAICAR	1	1	2	3.5.4.10	c	-2.583	((peg.4057 or peg.544) and (peg.4057 or peg.544))		rxn00832, H2O + IMP <=> FAICAR
rxn05340	(3R)-3-Hydroxydodecanoyl-[acyl-carrier-protein]:NADP+ oxidoreductase	cpd00006 + cpd11480 <=> cpd00005 + cpd00067 + cpd11489	TPN + D-3-Hydroxydodecanoyl-[acp] <=> TPNH + H+ + 3-oxododecanoyl-acp	1	1	2	|1.1.1.100|2.3.1.85|2.3.1.86|	c	3.76	(peg.2554 or peg.2049 or peg.4014 or peg.1025)		rxn05340, TPN + D-3-Hydroxydodecanoyl-[acp] <=> TPNH + H+ + 3-oxododecanoyl-acp
rxn01673	ATP:nucleoside-diphosphate phosphatransferase	cpd00002 + cpd00533 <=> cpd00008 + cpd00356	ATP + dCDP <=> ADP + dCTP	1	1	2	2.7.4.6	c	0	peg.4175		rxn01673, ATP + dCDP <=> ADP + dCTP
rxn02380	beta-D-Glucose 6-phosphate ketol-isomerase	cpd00863 <=> cpd00072	beta-D-Glucose 6-phosphate <=> Neuberg ester	1	1	2	|5.3.1.9|	c	-0.89	peg.2290		rxn02380, beta-D-Glucose 6-phosphate <=> Neuberg ester
rxn05329	(3R)-3-Hydroxybutanoyl-[acyl-carrier-protein] hydro-lyase	cpd11478 <=> cpd00001 + cpd11465	(R)-3-Hydroxybutanoyl-[acyl-carrier protein] <=> H2O + But-2-enoyl-[acyl-carrier protein]	1	1	2	|4.2.1.58|	c	2.163	peg.4479		rxn05329, (R)-3-Hydroxybutanoyl-[acyl-carrier protein] <=> H2O + But-2-enoyl-[acyl-carrier protein]
rxn01975	beta-D-Glucose-6-phosphate:NADP+ 1-oxoreductase	cpd00006 + cpd00863 <=> cpd00005 + cpd00067 + cpd00911	TPN + beta-D-Glucose 6-phosphate <=> TPNH + H+ + 6-Phospho-D-glucono-1,5-lactone	1	1	2	|1.1.1.49|	c	-2	peg.1301		rxn01975, TPN + beta-D-Glucose 6-phosphate <=> TPNH + H+ + 6-Phospho-D-glucono-1,5-lactone
rxn03062	3-Isopropylmalate:NAD+ oxidoreductase	cpd00003 + cpd02693 <=> cpd00004 + cpd00067 + cpd02605	NAD + 3-Isopropylmalate <=> NADH + H+ + 2-isopropyl-3-oxosuccinate	1	1	2	1.1.1.85	c	6.22	peg.1988		rxn03062, NAD + 3-Isopropylmalate <=> NADH + H+ + 2-isopropyl-3-oxosuccinate
rxn02213	3-Dehydroquinate hydro-lyase	cpd00699 => cpd00001 + cpd01716	3-Dehydroquinate => H2O + 3-Dehydroshikimate	1	1	2	4.2.1.10	c	-8.477	peg.3037		rxn02213, 3-Dehydroquinate => H2O + 3-Dehydroshikimate
rxn01116	D-Ribulose-5-phosphate 3-epimerase	cpd00171 <=> cpd00198	D-Ribulose5-phosphate <=> D-Xylulose5-phosphate	1	1	2	5.1.3.1	c	0	peg.4196		rxn01116, D-Ribulose5-phosphate <=> D-Xylulose5-phosphate
rxn00693	5-Methyltetrahydrofolate:L-homocysteine S-methyltransferase	cpd00135 + cpd00345 <=> cpd00060 + cpd00087	L-Homocysteine + 5-Methyltetrahydrofolate <=> Methionine + THF	1	1	2	2.1.1.13|2.1.1.14	c	-6.406	(peg.361 or (peg.194 or peg.264))		rxn00693, L-Homocysteine + 5-Methyltetrahydrofolate <=> Methionine + THF
rxn01434	L-Citrulline:L-aspartate ligase (AMP-forming)	cpd00002 + cpd00041 + cpd00274 <=> cpd00012 + cpd00018 + cpd02152	ATP + Aspartate + Citrulline <=> PPi + AMP + L-Argininosuccinate	1	1	2	6.3.4.5	c	-0.12	peg.4003		rxn01434, ATP + Aspartate + Citrulline <=> PPi + AMP + L-Argininosuccinate
rxn01333	Sedoheptulose-7-phosphate:D-glyceraldehyde-3-phosphate	cpd00102 + cpd00238 <=> cpd00072 + cpd00236	Glyceraldehyde3-phosphate + Sedoheptulose7-phosphate <=> Neuberg ester + D-Erythrose4-phosphate	1	1	2	2.2.1.2	c	-1.75	peg.1772		rxn01333, Glyceraldehyde3-phosphate + Sedoheptulose7-phosphate <=> Neuberg ester + D-Erythrose4-phosphate
rxn02507	1-(2-Carboxyphenylamino)-1-deoxy-D-ribulose-5-phosphate	cpd00067 + cpd00956 => cpd00001 + cpd00011 + cpd02210	H+ + 1-(2-carboxyphenylamino)-1-deoxyribulose 5-phosphate => H2O + CO2 + Indoleglycerol phosphate	1	1	2	4.1.1.48	c	-14.457	peg.555		rxn02507, H+ + 1-(2-carboxyphenylamino)-1-deoxyribulose 5-phosphate => H2O + CO2 + Indoleglycerol phosphate
rxn02320	5-Amino-2-oxopentanoate:2-oxoglutarate aminotransferase	cpd00024 + cpd00807 <=> cpd00023 + cpd00930	2-Oxoglutarate + L-Histidinol phosphate <=> GLU + Imidazole-acetol phosphate	1	1	2	2.6.1.9	c	-2.46	(peg.217 and )		rxn02320, 2-Oxoglutarate + L-Histidinol phosphate <=> GLU + Imidazole-acetol phosphate
rxn03437	(R)-2,3-Dihydroxy-3-methylpentanoate hydro-lyase	cpd02535 => cpd00001 + cpd00508	2,3-Dihydroxy-3-methylvalerate => H2O + 3MOP	1	1	2	|4.2.1.9|	c	-6.747	peg.2243		rxn03437, 2,3-Dihydroxy-3-methylvalerate => H2O + 3MOP
rxn00461	Phosphoenolpyruvate:UDP-N-acetyl-D-glucosamine	cpd00037 + cpd00061 <=> cpd00009 + cpd00067 + cpd02820	UDP-N-acetylglucosamine + PEP <=> Phosphate + H+ + UDP-N-acetylglucosamine enolpyruvate	1	1	2	2.5.1.7	c	0.796	peg.2157		rxn00461, UDP-N-acetylglucosamine + PEP <=> Phosphate + H+ + UDP-N-acetylglucosamine enolpyruvate
rxn02008	UDP-N-acetylmuramoyl-L-alanine:D-glutamate ligase(ADP-forming)	cpd00002 + cpd00186 + cpd00890 => cpd00008 + cpd00009 + cpd00067 + cpd00525	ATP + D-Glutamate + UDP-N-acetylmuramoyl-L-alanine => ADP + Phosphate + H+ + UDP-N-acetylmuramoyl-L-alanyl-D-glutamate	1	1	2	6.3.2.9	c	-6.354	peg.3683		rxn02008, ATP + D-Glutamate + UDP-N-acetylmuramoyl-L-alanine => ADP + Phosphate + H+ + UDP-N-acetylmuramoyl-L-alanyl-D-glutamate
rxn00527	L-Tyrosine:2-oxoglutarate aminotransferase	cpd00024 + cpd00069 <=> cpd00023 + cpd00868	2-Oxoglutarate + Tyrosine <=> GLU + 4-Hydroxyphenylpyruvate	1	1	2	2.6.1.1|2.6.1.1 or 2.6.1.9|2.6.1.5|2.6.1.57|2.6.1.9	c	0	(peg.4185 or (peg.217 and ))		rxn00527, 2-Oxoglutarate + Tyrosine <=> GLU + 4-Hydroxyphenylpyruvate
rxn00690	Formate:tetrahydrofolate ligase (ADP-forming)	cpd00002 + cpd00047 + cpd00087 <=> cpd00008 + cpd00009 + cpd00201	ATP + FORM + THF <=> ADP + Phosphate + 10-Formyl-THF	1	1	2	|3.5.4.9|6.3.4.3|	c	-0.874	peg.777		rxn00690, ATP + FORM + THF <=> ADP + Phosphate + 10-Formyl-THF
rxn03137	10-Formyltetrahydrofolate:5'-phosphoribosyl-5-amino-4-	cpd00201 + cpd02851 <=> cpd00087 + cpd02884	10-Formyl-THF + AICAR <=> THF + FAICAR	1	1	2	2.1.2.3	c	-5.44	((peg.4057 or peg.544) and (peg.4057 or peg.544))		rxn03137, 10-Formyl-THF + AICAR <=> THF + FAICAR
rxn05337	(3R)-3-Hydroxyhexanoyl-[acyl-carrier-protein]:NADP+ oxidoreductase	cpd00006 + cpd11479 <=> cpd00005 + cpd00067 + cpd11486	TPN + D-3-Hydroxyhexanoyl-[acp] <=> TPNH + H+ + 3-Oxohexanoyl-[acp]	1	1	2	|1.1.1.100|2.3.1.85|2.3.1.86|	c	3.76	(peg.2554 or peg.2049 or peg.4014 or peg.1025)		rxn05337, TPN + D-3-Hydroxyhexanoyl-[acp] <=> TPNH + H+ + 3-Oxohexanoyl-[acp]
rxn00260	L-Aspartate:2-oxoglutarate aminotransferase	cpd00024 + cpd00041 <=> cpd00023 + cpd00032	2-Oxoglutarate + Aspartate <=> GLU + Oxaloacetate	1	1	2	2.6.1.1	c	0	(peg.3603 or peg.4185 or peg.3960 or peg.2590 or peg.702 or peg.1136 or peg.1578)		rxn00260, 2-Oxoglutarate + Aspartate <=> GLU + Oxaloacetate
rxn00117	ATP:nucleoside-diphosphate phosphatransferase	cpd00002 + cpd00014 <=> cpd00008 + cpd00062	ATP + UDP <=> ADP + UTP	1	1	2	2.7.4.6	c	0	peg.4175		rxn00117, ATP + UDP <=> ADP + UTP
rxn05322	Butyryl-[acyl-carrier protein]:malonyl-CoA	cpd00003 + cpd11464 <= cpd00004 + cpd00067 + cpd11465	NAD + Butyryl-ACP <= NADH + H+ + But-2-enoyl-[acyl-carrier protein]	1	1	2	|1.3.1.9|2.3.1.86|	c	16.55	peg.4462		rxn05322, NAD + Butyryl-ACP <= NADH + H+ + But-2-enoyl-[acyl-carrier protein]
rxn00898	2,3-Dihydroxy-3-methylbutanoate hydro-lyase	cpd02498 => cpd00001 + cpd00123	2,3-Dihydroxy-isovalerate => H2O + 3MOB	1	1	2	4.2.1.9	c	-6.747	peg.2243		rxn00898, 2,3-Dihydroxy-isovalerate => H2O + 3MOB
rxn05324	Dodecanoyl-[acyl-carrier protein]:malonyl-CoA	cpd00003 + cpd11468 <= cpd00004 + cpd00067 + cpd11469	NAD + Dodecanoyl-ACP <= NADH + H+ + (2E)-Dodecenoyl-[acp]	1	1	2	|1.3.1.9|2.3.1.86|	c	16.55	peg.4462		rxn05324, NAD + Dodecanoyl-ACP <= NADH + H+ + (2E)-Dodecenoyl-[acp]
rxn02286	UDP-N-acetylmuramate:L-alanine ligase (ADP-forming)	cpd00002 + cpd00035 + cpd00773 => cpd00008 + cpd00009 + cpd00067 + cpd00890	ATP + ALA + UDP-MurNAc => ADP + Phosphate + H+ + UDP-N-acetylmuramoyl-L-alanine	1	1	2	6.3.2.8	c	-6.354	peg.3680		rxn02286, ATP + ALA + UDP-MurNAc => ADP + Phosphate + H+ + UDP-N-acetylmuramoyl-L-alanine
rxn01991	meso-2,6-diaminoheptanedioate:NADP+ oxidoreductase (deaminating)	cpd00001 + cpd00006 + cpd00516 <=> cpd00005 + cpd00013 + cpd00067 + cpd02414	H2O + TPN + meso-2,6-Diaminopimelate <=> TPNH + NH3 + H+ + L-2-Amino-6-oxopimelate	1	1	2	|1.4.1.16|	c	8.687	peg.2125		rxn01991, H2O + TPN + meso-2,6-Diaminopimelate <=> TPNH + NH3 + H+ + L-2-Amino-6-oxopimelate
rxn00545	ATP:D-fructose-6-phosphate 1-phosphotransferase	cpd00002 + cpd00072 <=> cpd00008 + cpd00290	ATP + Neuberg ester <=> ADP + D-Fructose1-6-bisphosphate	1	1	2	2.7.1.11	c	-4.5	(peg.2224 or peg.3583 or peg.1164)		rxn00545, ATP + Neuberg ester <=> ADP + D-Fructose1-6-bisphosphate
rxn00710	Orotidine-5'-phosphate carboxy-lyase	cpd00067 + cpd00810 => cpd00011 + cpd00091	H+ + Orotidylic acid => CO2 + UMP	1	1	2	4.1.1.23	c	-1.32	peg.4482		rxn00710, H+ + Orotidylic acid => CO2 + UMP
rxn05350	hexanoyl-[acyl-carrier protein]:malonyl-[acyl-carrier-protein]	cpd00067 + cpd11472 + cpd11492 => cpd00011 + cpd11490 + cpd11493	H+ + Hexanoyl-ACP + Malonyl-acyl-carrierprotein- => CO2 + 3-oxooctanoyl-acp + ACP	1	1	2	|2.3.1.41|2.3.1.85|2.3.1.86|2.3.1.179|2.3.1.180|	c	2.156	((peg.4081 or peg.133) and peg.3585)		rxn05350, H+ + Hexanoyl-ACP + Malonyl-acyl-carrierprotein- => CO2 + 3-oxooctanoyl-acp + ACP
rxn05342	(3R)-3-Hydroxytetradecanoyl-[acyl-carrier-protein]:NADP+	cpd00006 + cpd11484 <=> cpd00005 + cpd00067 + cpd11491	TPN + HMA <=> TPNH + H+ + 3-oxotetradecanoyl-acp	1	1	2	|1.1.1.100|2.3.1.85|2.3.1.86|	c	3.76	(peg.2554 or peg.2049 or peg.4014 or peg.1025)		rxn05342, TPN + HMA <=> TPNH + H+ + 3-oxotetradecanoyl-acp
rxn01637	N2-Acetyl-L-ornithine:2-oxoglutarate aminotransferase	cpd00024 + cpd00342 <=> cpd00023 + cpd00918	2-Oxoglutarate + N-Acetylornithine <=> GLU + 2-Acetamido-5-oxopentanoate	1	1	2	2.6.1.11	c	-1	peg.4001		rxn01637, 2-Oxoglutarate + N-Acetylornithine <=> GLU + 2-Acetamido-5-oxopentanoate
rxn00786	D-Fructose-1,6-bisphosphate D-glyceraldehyde-3-phosphate-lyase	cpd00290 <=> cpd00095 + cpd00102	D-Fructose1-6-bisphosphate <=> Glycerone phosphate + Glyceraldehyde3-phosphate	1	1	2	4.1.2.13	c	4.31	(peg.1806 or (peg.1773 or peg.1168))		rxn00786, D-Fructose1-6-bisphosphate <=> Glycerone phosphate + Glyceraldehyde3-phosphate
rxn00157	Acetyl-CoA:formate C-acetyltransferase	cpd00022 + cpd00047 <=> cpd00010 + cpd00020	Acetyl-CoA + FORM <=> CoA + Pyruvate	1	1	2	2.3.1.54	c	5.046	((peg.3155 or peg.5033) or (peg.1111 or peg.3156 or peg.5032))		rxn00157, Acetyl-CoA + FORM <=> CoA + Pyruvate
rxn03175	N-(5'-Phospho-D-ribosylformimino)-5-amino-1-	cpd02979 <=> cpd02991	phosphoribosylformiminoaicar-phosphate <=> phosphoribulosylformimino-AICAR-phosphate	1	1	2	5.3.1.16	c	0.62	peg.1469		rxn03175, phosphoribosylformiminoaicar-phosphate <=> phosphoribulosylformimino-AICAR-phosphate
rxn05334	(3R)-3-Hydroxybutanoyl-[acyl-carrier-protein] hydro-lyase	cpd11483 <=> cpd00001 + cpd11471	(R)-3-Hydroxyoctanoyl-[acyl-carrier protein] <=> H2O + (2E)-Octenoyl-[acp]	1	1	2	|2.3.1.85|2.3.1.86|4.2.1.58|4.2.1.59|4.2.1.61|	c	2.163	peg.4479		rxn05334, (R)-3-Hydroxyoctanoyl-[acyl-carrier protein] <=> H2O + (2E)-Octenoyl-[acp]
rxn02834	Phosphoribosyl-ATP pyrophosphohydrolase	cpd00001 + cpd01775 => cpd00012 + cpd01777	H2O + Phosphoribosyl-ATP => PPi + Phosphoribosyl-AMP	1	1	2	3.6.1.31	c	-8.243	(peg.1467 and peg.1467)		rxn02834, H2O + Phosphoribosyl-ATP => PPi + Phosphoribosyl-AMP
rxn00806	L-Leucine:2-oxoglutarate aminotransferase	cpd00024 + cpd00107 <=> cpd00023 + cpd00200	2-Oxoglutarate + L-Leucine <=> GLU + 4MOP	1	1	2	2.6.1.42|2.6.1.6|2.6.1.67	c	0	peg.4139		rxn00806, 2-Oxoglutarate + L-Leucine <=> GLU + 4MOP
rxn01018	Carbamoyl-phosphate:L-aspartate carbamoyltransferase	cpd00041 + cpd00146 => cpd00009 + (2) cpd00067 + cpd00343	Aspartate + Carbamoylphosphate => Phosphate + 2 H+ + N-Carbamoyl-L-aspartate	1	1	2	2.1.3.2	c	-8.984	(peg.783 or peg.784)		rxn01018, Aspartate + Carbamoylphosphate => Phosphate + 2 H+ + N-Carbamoyl-L-aspartate
rxn01332	Phosphoenolpyruvate:D-erythrose-4-phosphate	cpd00001 + cpd00061 + cpd00236 => cpd00009 + cpd00067 + cpd02857	H2O + PEP + D-Erythrose4-phosphate => Phosphate + H+ + DAHP	1	1	2	2.5.1.54|4.1.2.15	c	-12.177	(peg.4184 and and )		rxn01332, H2O + PEP + D-Erythrose4-phosphate => Phosphate + H+ + DAHP
rxn00193	L-Glutamate racemase	cpd00023 <=> cpd00186	GLU <=> D-Glutamate	1	1	2	5.1.1.3	c	0	peg.3962		rxn00193, GLU <=> D-Glutamate
rxn01200	Sedoheptulose-7-phosphate:D-glyceraldehyde-3-phosphate	cpd00102 + cpd00238 <=> cpd00101 + cpd00198	Glyceraldehyde3-phosphate + Sedoheptulose7-phosphate <=> Ribose 5-phosphate + D-Xylulose5-phosphate	1	1	2	2.2.1.1	c	-2.08	peg.366		rxn01200, Glyceraldehyde3-phosphate + Sedoheptulose7-phosphate <=> Ribose 5-phosphate + D-Xylulose5-phosphate
rxn05335	(3R)-3-Hydroxypalmitoyl-[acyl-carrier-protein] hydro-lyase	cpd11484 <=> cpd00001 + cpd11467	HMA <=> H2O + (2E)-Tetradecenoyl-[acp]	1	1	2	|2.3.1.85|2.3.1.86|4.2.1.61|	c	2.163	peg.4479		rxn05335, HMA <=> H2O + (2E)-Tetradecenoyl-[acp]
rxn05346	butyryl-[acyl-carrier protein]:malonyl-[acyl-carrier-protein]	cpd00067 + cpd11464 + cpd11492 => cpd00011 + cpd11486 + cpd11493	H+ + Butyryl-ACP + Malonyl-acyl-carrierprotein- => CO2 + 3-Oxohexanoyl-[acp] + ACP	1	1	2	|2.3.1.41|2.3.1.85|2.3.1.86|2.3.1.179|2.3.1.180|	c	2.156	((peg.4081 or peg.133) and peg.3585)		rxn05346, H+ + Butyryl-ACP + Malonyl-acyl-carrierprotein- => CO2 + 3-Oxohexanoyl-[acp] + ACP
rxn00649	O3-Acetyl-L-serine acetate-lyase (adding hydrogen sulfide)	cpd00239 + cpd00722 => cpd00029 + cpd00067 + cpd00084	H2S + O-Acetyl-L-serine => ACET + H+ + L-Cysteine	1	1	2	2.5.1.47|2.5.1.65|4.2.99.8	c	-12.954	(peg.3290 or peg.1981)		rxn00649, H2S + O-Acetyl-L-serine => ACET + H+ + L-Cysteine
rxn02937	2-(Formamido)-N1-(5-phosphoribosyl)acetamidine cyclo-ligase	cpd00002 + cpd02826 <=> cpd00008 + cpd00009 + cpd00067 + cpd02140	ATP + 5'-Phosphoribosylformylglycinamidine <=> ADP + Phosphate + H+ + AIR	1	1	2	6.3.3.1	c	20.656	peg.4484		rxn02937, ATP + 5'-Phosphoribosylformylglycinamidine <=> ADP + Phosphate + H+ + AIR
rxn05341	(3R)-3-Hydroxyoctanoyl-[acyl-carrier-protein]:NADP+ oxidoreductase	cpd00006 + cpd11483 <=> cpd00005 + cpd00067 + cpd11490	TPN + (R)-3-Hydroxyoctanoyl-[acyl-carrier protein] <=> TPNH + H+ + 3-oxooctanoyl-acp	1	1	2	|1.1.1.100|2.3.1.85|2.3.1.86|	c	3.76	(peg.2554 or peg.2049 or peg.4014 or peg.1025)		rxn05341, TPN + (R)-3-Hydroxyoctanoyl-[acyl-carrier protein] <=> TPNH + H+ + 3-oxooctanoyl-acp
rxn00929	L-Proline:NAD+ 5-oxidoreductase	cpd00003 + cpd00129 <=> cpd00004 + cpd00067 + cpd02431	NAD + L-Proline <=> NADH + H+ + 1-Pyrroline-5-carboxylate	1	1	2	|1.5.1.2|	c	-0.99	(peg.4000 or peg.2040)		rxn00929, NAD + L-Proline <=> NADH + H+ + 1-Pyrroline-5-carboxylate
rxn00459	2-Phospho-D-glycerate hydro-lyase	cpd00482 <=> cpd00001 + cpd00061	2-Phospho-D-glycerate <=> H2O + PEP	1	1	2	4.2.1.11	c	-0.867	peg.4864		rxn00459, 2-Phospho-D-glycerate <=> H2O + PEP
rxn05328	Hexadecanoyl-[acyl-carrier protein]:malonyl-CoA	cpd00003 + cpd11476 <= cpd00004 + cpd00067 + cpd11477	NAD + hexadecanoyl-acp <= NADH + H+ + (2E)-Hexadecenoyl-[acp]	1	1	2	|1.3.1.9|2.3.1.86|	c	16.55	peg.4462		rxn05328, NAD + hexadecanoyl-acp <= NADH + H+ + (2E)-Hexadecenoyl-[acp]
rxn00902	3-Carboxy-3-hydroxy-4-methylpentanoate 3-methyl-2-oxobutanoate-lyase	cpd00010 + cpd00067 + cpd01646 <= cpd00001 + cpd00022 + cpd00123	CoA + H+ + 2-Isopropylmalate <= H2O + Acetyl-CoA + 3MOB	1	1	2	2.3.3.13|4.1.3.12	c	8.927	peg.1993		rxn00902, CoA + H+ + 2-Isopropylmalate <= H2O + Acetyl-CoA + 3MOB
rxn03164	UDP-N-acetylmuramoyl-L-alanyl-D-glutamyl-meso-2,6-	cpd00002 + cpd00731 + cpd02964 => cpd00008 + cpd00009 + cpd00067 + cpd02968	ATP + D-Ala-D-Ala + UDP-N-acetylmuramoyl-L-alanyl-D-gamma-glutamyl-meso-2,6-diaminopimelate => ADP + Phosphate + H+ + UDP-N-acetylmuramoyl-L-alanyl-D-glutamyl-6-carboxy-L-lysyl-D-alanyl- D-alanine	1	1	2	6.3.2.10|6.3.2.15	c	-6.354	(peg.4363 or peg.3882)		rxn03164, ATP + D-Ala-D-Ala + UDP-N-acetylmuramoyl-L-alanyl-D-gamma-glutamyl-meso-2,6-diaminopimelate => ADP + Phosphate + H+ + UDP-N-acetylmuramoyl-L-alanyl-D-glutamyl-6-carboxy-L-lysyl-D-alanyl- D-alanine
rxn00248	(S)-malate:NAD+ oxidoreductase	cpd00003 + cpd00130 <=> cpd00004 + cpd00032 + cpd00067	NAD + MALA <=> NADH + Oxaloacetate + H+	1	1	2	1.1.1.37	c	6.22	(peg.4159 or peg.2690)		rxn00248, NAD + MALA <=> NADH + Oxaloacetate + H+
rxn02160	L-Histidinol-phosphate phosphohydrolase	cpd00001 + cpd00807 => cpd00009 + cpd00067 + cpd00641	H2O + L-Histidinol phosphate => Phosphate + H+ + L-Histidinol	1	1	2	3.1.3.15	c	-2.317	(peg.1580 or peg.218 or peg.4535)		rxn02160, H2O + L-Histidinol phosphate => Phosphate + H+ + L-Histidinol
rxn02212	2-Dehydro-3-deoxy-D-arabino-heptonate 7-phosphate phosphate-lyase	cpd02857 => cpd00009 + cpd00067 + cpd00699	DAHP => Phosphate + H+ + 3-Dehydroquinate	1	1	2	|4.2.3.4|4.6.1.3|	c	-16.934	peg.4226		rxn02212, DAHP => Phosphate + H+ + 3-Dehydroquinate
rxn05330	(3R)-3-Hydroxybutanoyl-[acyl-carrier-protein] hydro-lyase	cpd11479 <=> cpd00001 + cpd11473	D-3-Hydroxyhexanoyl-[acp] <=> H2O + (2E)-Hexenoyl-[acp]	1	1	2	|2.3.1.85|2.3.1.86|4.2.1.58|	c	2.163	peg.4479		rxn05330, D-3-Hydroxyhexanoyl-[acp] <=> H2O + (2E)-Hexenoyl-[acp]
rxn01387	Isocitrate:NADP+ oxidoreductase (decarboxylating)	cpd00006 + cpd00260 <=> cpd00005 + cpd00067 + cpd03187	TPN + Isocitrate <=> TPNH + H+ + Oxalosuccinate	1	1	2	|1.1.1.42|	c	6.22	peg.2236		rxn01387, TPN + Isocitrate <=> TPNH + H+ + Oxalosuccinate
rxn00802	N-(L-Argininosuccinate) arginie-lyase	cpd02152 <=> cpd00051 + cpd00106	L-Argininosuccinate <=> Arginine + Fumarate	1	1	2	4.3.2.1	c	7.34	peg.3973		rxn00802, L-Argininosuccinate <=> Arginine + Fumarate
rxn00225	ATP:acetate phosphotransferase	cpd00002 + cpd00029 + cpd00067 <=> cpd00008 + cpd00196	ATP + ACET + H+ <=> ADP + Acetylphosphate	1	1	2	2.7.2.1|2.7.2.15	c	4.17	peg.3934		rxn00225, ATP + ACET + H+ <=> ADP + Acetylphosphate
rxn00148	ATP:pyruvate O2-phosphotransferase	cpd00002 + cpd00020 <=> cpd00008 + cpd00061	ATP + Pyruvate <=> ADP + PEP	1	1	2	2.7.1.40	c	4.61	peg.3036		rxn00148, ATP + Pyruvate <=> ADP + PEP
rxn00493	L-Phenylalanine:2-oxoglutarate aminotransferase	cpd00024 + cpd00066 <=> cpd00023 + cpd00143	2-Oxoglutarate + L-Phenylalanine <=> GLU + Phenylpyruvate	1	1	2	2.6.1.1|2.6.1.1 or 2.6.1.9|2.6.1.5|2.6.1.57|2.6.1.58|2.6.1.9	c	0	(peg.4185 or (peg.217 and ))		rxn00493, 2-Oxoglutarate + L-Phenylalanine <=> GLU + Phenylpyruvate
rxn00173	Acetyl-CoA:orthophosphate acetyltransferase	cpd00009 + cpd00022 + cpd00067 <=> cpd00010 + cpd00196	Phosphate + Acetyl-CoA + H+ <=> CoA + Acetylphosphate	1	1	2	2.3.1.8	c	3.69	peg.3933		rxn00173, Phosphate + Acetyl-CoA + H+ <=> CoA + Acetylphosphate
rxn00789	1-(5-Phospho-D-ribosyl)-ATP:pyrophosphate phosphoribosyl-transferase	cpd00012 + cpd01775 <= cpd00002 + cpd00103	PPi + Phosphoribosyl-ATP <= ATP + PRPP	1	1	2	2.4.2.17	c	7.68	peg.215		rxn00789, PPi + Phosphoribosyl-ATP <= ATP + PRPP
rxn02895	5-Phospho-D-ribosylamine:glycine ligase (ADP-forming)	cpd00002 + cpd00033 + cpd01982 => cpd00008 + cpd00009 + cpd00067 + cpd02394	ATP + Gly + 5-Phosphoribosylamine => ADP + Phosphate + H+ + GAR	1	1	2	6.3.4.13	c	-6.354	peg.3475		rxn02895, ATP + Gly + 5-Phosphoribosylamine => ADP + Phosphate + H+ + GAR
rxn01115	6-Phospho-D-gluconate:NADP+ 2-oxidoreductase (decarboxylating)	cpd00006 + cpd00284 => cpd00005 + cpd00011 + cpd00171	TPN + 6-Phospho-D-gluconate => TPNH + CO2 + D-Ribulose5-phosphate	1	1	2	1.1.1.44	c	0.67	peg.1303		rxn01115, TPN + 6-Phospho-D-gluconate => TPNH + CO2 + D-Ribulose5-phosphate
rxn05327	Decanoyl-[acyl-carrier protein]:malonyl-CoA	cpd00003 + cpd11474 <= cpd00004 + cpd00067 + cpd11475	NAD + Decanoyl-ACP <= NADH + H+ + (2E)-Decenoyl-[acp]	1	1	2	|1.3.1.9|2.3.1.86|	c	16.55	peg.4462		rxn05327, NAD + Decanoyl-ACP <= NADH + H+ + (2E)-Decenoyl-[acp]
rxn01643	L-Aspartate-4-semialdehyde:NADP+ oxidoreductase (phosphorylating)	cpd00006 + cpd00009 + cpd00346 <= cpd00005 + cpd01977	TPN + Phosphate + L-Aspartic 4-semialdehyde <= TPNH + 4-Phospho-L-aspartate	1	1	2	1.2.1.11	c	-0.356	peg.3873		rxn01643, TPN + Phosphate + L-Aspartic 4-semialdehyde <= TPNH + 4-Phospho-L-aspartate
rxn01362	Orotidine-5'-phosphate:pyrophosphate phosphoribosyltransferase	cpd00012 + cpd00810 <= cpd00103 + cpd00247	PPi + Orotidylic acid <= PRPP + Orotate	1	1	2	2.4.2.10	c	3.01	peg.3971		rxn01362, PPi + Orotidylic acid <= PRPP + Orotate
rxn02929	2,3,4,5-Tetrahydrodipicolinate:NADP+ oxidoreductase	cpd00006 + cpd02465 <=> cpd00005 + cpd00067 + cpd02120	TPN + tetrahydrodipicolinate <=> TPNH + H+ + Dihydrodipicolinate	1	1	2	1.3.1.26	c	1.01	peg.3546		rxn02929, TPN + tetrahydrodipicolinate <=> TPNH + H+ + Dihydrodipicolinate
rxn02811	3-Isopropylmalate hydro-lyase	cpd02693 <=> cpd00001 + cpd01710	3-Isopropylmalate <=> H2O + 2-Isopropylmaleate	1	1	2	4.2.1.33	c	0.053	(peg.1991 and peg.1990)		rxn02811, 3-Isopropylmalate <=> H2O + 2-Isopropylmaleate
rxn05939	2-oxoglutarate synthase (rev)	cpd00011 + cpd00067 + cpd00078 + cpd11620 <=> cpd00010 + cpd00024 + cpd11621	CO2 + H+ + Succinyl-CoA + Reducedferredoxin <=> CoA + 2-Oxoglutarate + Oxidizedferredoxin	1	1	2	|1.2.7.3|	c	10000000	(peg.352 or (peg.3032 or peg.348) or (peg.3031 or peg.350 or peg.351) or peg.347)		rxn05939, CO2 + H+ + Succinyl-CoA + Reducedferredoxin <=> CoA + 2-Oxoglutarate + Oxidizedferredoxin
rxn03135	Imidazole-glycerol-3-phosphate synthase	cpd00023 + cpd00067 + cpd02843 + cpd02851 <= cpd00053 + cpd02991	GLU + H+ + D-erythro-imidazol-glycerol-phosphate + AICAR <= L-Glutamine + phosphoribulosylformimino-AICAR-phosphate	1	1	2		c	25.53	(peg.1468 and peg.1470)		rxn03135, GLU + H+ + D-erythro-imidazol-glycerol-phosphate + AICAR <= L-Glutamine + phosphoribulosylformimino-AICAR-phosphate
rxn00469	N2-Acetyl-L-ornithine amidohydrolase	cpd00001 + cpd00342 <=> cpd00029 + cpd00064	H2O + N-Acetylornithine <=> ACET + Ornithine	1	1	2	3.5.1.14|3.5.1.16	c	-2.003	peg.3782		rxn00469, H2O + N-Acetylornithine <=> ACET + Ornithine
rxn09272	succinate dehydrogenase (irreversible)	cpd00036 + cpd15560 <=> cpd00106 + cpd15561	Succinate + Ubiquinone-8 <=> Fumarate + Ubiquinol-8	1	1	2	|1.3.99.1|	c	-2.44	((peg.3264 and peg.3263) or peg.3263)		rxn09272, Succinate + Ubiquinone-8 <=> Fumarate + Ubiquinol-8
rxn00791	N-(5-Phospho-D-ribosyl)anthranilate:pyrophosphate	cpd00012 + cpd02642 <= cpd00093 + cpd00103	PPi + N-5-phosphoribosyl-anthranilate <= Vitamin L1 + PRPP	1	1	2	2.4.2.18	c	10.47	peg.556		rxn00791, PPi + N-5-phosphoribosyl-anthranilate <= Vitamin L1 + PRPP
rxn00247	ATP:oxaloacetate carboxy-lyase (transphosphorylating)	cpd00002 + cpd00032 + cpd00067 => cpd00008 + cpd00011 + cpd00061	ATP + Oxaloacetate + H+ => ADP + CO2 + PEP	1	1	2	4.1.1.49	c	-0.29	peg.2984		rxn00247, ATP + Oxaloacetate + H+ => ADP + CO2 + PEP
rxn01917	ATP:N-acetyl-L-glutamate 5-phosphotransferase	cpd00002 + cpd00067 + cpd00477 <=> cpd00008 + cpd02552	ATP + H+ + N-Acetyl-L-glutamate <=> ADP + n-acetylglutamyl-phosphate	1	1	2	2.7.2.8	c	2.63	peg.3624		rxn01917, ATP + H+ + N-Acetyl-L-glutamate <=> ADP + n-acetylglutamyl-phosphate
rxn01100	ATP:3-phospho-D-glycerate 1-phosphotransferase	cpd00002 + cpd00067 + cpd00169 <=> cpd00008 + cpd00203	ATP + H+ + 3-Phosphoglycerate <=> ADP + 1,3-Bisphospho-D-glycerate	1	1	2	2.7.2.3	c	2.63	peg.1786		rxn01100, ATP + H+ + 3-Phosphoglycerate <=> ADP + 1,3-Bisphospho-D-glycerate
rxn00747	D-Glyceraldehyde-3-phosphate ketol-isomerase	cpd00102 <=> cpd00095	Glyceraldehyde3-phosphate <=> Glycerone phosphate	1	1	2	5.3.1.1	c	-1.46	(peg.4178 or peg.4179)		rxn00747, Glyceraldehyde3-phosphate <=> Glycerone phosphate
rxn02285	UDP-N-acetylmuramate:NADP+ oxidoreductase	cpd00006 + cpd00773 <=> cpd00005 + cpd00067 + cpd02820	TPN + UDP-MurNAc <=> TPNH + H+ + UDP-N-acetylglucosamine enolpyruvate	1	1	2	1.1.1.158	c	15.33	peg.1458		rxn02285, TPN + UDP-MurNAc <=> TPNH + H+ + UDP-N-acetylglucosamine enolpyruvate
rxn00237	ATP:nucleoside-diphosphate phosphatransferase	cpd00002 + cpd00031 <=> cpd00008 + cpd00038	ATP + GDP <=> ADP + GTP	1	1	2	2.7.4.6	c	0	peg.4175		rxn00237, ATP + GDP <=> ADP + GTP
rxn05331	(3R)-3-Hydroxybutanoyl-[acyl-carrier-protein] hydro-lyase	cpd11480 <=> cpd00001 + cpd11469	D-3-Hydroxydodecanoyl-[acp] <=> H2O + (2E)-Dodecenoyl-[acp]	1	1	2	|2.3.1.85|2.3.1.86|4.2.1.58|4.2.1.60|4.2.1.61|	c	2.163	peg.4479		rxn05331, D-3-Hydroxydodecanoyl-[acp] <=> H2O + (2E)-Dodecenoyl-[acp]
rxn01476	6-Phospho-D-glucono-1,5-lactone lactonohydrolase	cpd00001 + cpd00911 => cpd00067 + cpd00284	H2O + 6-Phospho-D-glucono-1,5-lactone => H+ + 6-Phospho-D-gluconate	1	1	2	3.1.1.31	c	-5.483	peg.1300		rxn01476, H2O + 6-Phospho-D-glucono-1,5-lactone => H+ + 6-Phospho-D-gluconate
rxn01268	Prephenate:NAD+ oxidoreductase(decarboxylating)	cpd00003 + cpd00219 => cpd00004 + cpd00011 + cpd00868	NAD + Prephenate => NADH + CO2 + 4-Hydroxyphenylpyruvate	1	1	2	1.3.1.12|1.3.1.43|1.3.1.52	c	-16.12	peg.4183		rxn01268, NAD + Prephenate => NADH + CO2 + 4-Hydroxyphenylpyruvate
rxn00851	D-AlanineD-Alanine ligase (ADP-forming)	cpd00002 + (2) cpd00117 => cpd00008 + cpd00009 + cpd00067 + cpd00731	ATP + 2 D-Ala => ADP + Phosphate + H+ + D-Ala-D-Ala	1	1	2	6.3.2.4	c	-6.354	peg.3953		rxn00851, ATP + 2 D-Ala => ADP + Phosphate + H+ + D-Ala-D-Ala
rxn05343	Octanoyl-[acyl-carrier protein]:malonyl-[acyl-carrier-protein]	cpd00067 + cpd11470 + cpd11492 => cpd00011 + cpd11487 + cpd11493	H+ + Octanoyl-ACP + Malonyl-acyl-carrierprotein- => CO2 + 3-oxodecanoyl-acp + ACP	1	1	2	|2.3.1.41|2.3.1.85|2.3.1.86|2.3.1.179|2.3.1.180|	c	2.156	((peg.4081 or peg.133) and peg.3585)		rxn05343, H+ + Octanoyl-ACP + Malonyl-acyl-carrierprotein- => CO2 + 3-oxodecanoyl-acp + ACP
rxn01256	Chorismate pyruvatemutase	cpd00216 => cpd00219	Chorismate => Prephenate	1	1	2	5.4.99.5	c	-16.68	Unknown		rxn01256, Chorismate => Prephenate
rxn03904		added	Undecaprenylphosphate + UDP-N-acetylmuramoyl-L-alanyl-D-glutamyl-6-carboxy-L-lysyl-D-alanyl- D-alanine <=> UMP + Undecaprenyl-diphospho-N-acetylmuramoyl-L-alanyl-D-glutamyl-meso-2,6-diaminopimeloyl-D-alanyl-D-alanine	Undecaprenylphosphate + UDPMurAc(oyl-L-Ala-D-gamma-Glu-L-Lys-D-Ala-D-Ala) <=> UMP + MurAc(oyl-L-Ala-D-gamma-Glu-L-Lys-D-Ala-D-Ala)-diphospho- undecaprenol	1	1						rxn03904, Undecaprenylphosphate + UDP-N-acetylmuramoyl-L-alanyl-D-glutamyl-6-carboxy-L-lysyl-D-alanyl- D-alanine <=> UMP + Undecaprenyl-diphospho-N-acetylmuramoyl-L-alanyl-D-glutamyl-meso-2,6-diaminopimeloyl-D-alanyl-D-alanine
rxn01361		added	NAD + L-Dihydroorotate <=> NADH + H+ + Orotate		1	1						rxn01361, NAD + L-Dihydroorotate <=> NADH + H+ + Orotate
rxn10053		added	H2O + ATP + CO2 + AIR <=> ADP + Phosphate + 2 H+ + 5'-Phosphoribosyl-4-carboxy-5-aminoimidazole		1	1						rxn10053, H2O + ATP + CO2 + AIR <=> ADP + Phosphate + 2 H+ + 5'-Phosphoribosyl-4-carboxy-5-aminoimidazole
rxn11007		added	5,10-Methylene-THF + dUMP + FMNH2 <=> FMN + THF + dTMP		1	1						rxn11007, 5,10-Methylene-THF + dUMP + FMNH2 <=> FMN + THF + dTMP
rxn07576		added	hexadecanoyl-acp + Malonyl-acyl-carrierprotein- <=> CO2 + ACP + 3-Oxostearoyl-[acp]		1	1						rxn07576, hexadecanoyl-acp + Malonyl-acyl-carrierprotein- <=> CO2 + ACP + 3-Oxostearoyl-[acp]
rxn07577		added	TPNH + H+ + 3-Oxostearoyl-[acp] <=> TPN + 3-Hydroxystearoyl-[acp]		1	1						rxn07577, TPNH + H+ + 3-Oxostearoyl-[acp] <=> TPN + 3-Hydroxystearoyl-[acp]
rxn07578		added	3-Hydroxystearoyl-[acp] <=> H2O + (2E)-Octadecenoyl-[acp]		1	1						rxn07578, 3-Hydroxystearoyl-[acp] <=> H2O + (2E)-Octadecenoyl-[acp]
rxn07579		added	NADH + H+ + (2E)-Octadecenoyl-[acp] <=> NAD + Stearoyl-[acyl-carrier protein]		1	1						rxn07579, NADH + H+ + (2E)-Octadecenoyl-[acp] <=> NAD + Stearoyl-[acyl-carrier protein]
rxn00192		added	Acetyl-CoA + GLU <=> CoA + H+ + N-Acetyl-L-glutamate		1	1						rxn00192, Acetyl-CoA + GLU <=> CoA + H+ + N-Acetyl-L-glutamate
rxn01019		added	Ornithine + Carbamoylphosphate <=> Phosphate + 2 H+ + Citrulline		1	1						rxn01019, Ornithine + Carbamoylphosphate <=> Phosphate + 2 H+ + Citrulline
rxn00737		added	threonine <=> NH3 + 2-Oxobutyrate		1	1						rxn00737, threonine <=> NH3 + 2-Oxobutyrate
rxn08764		added	TPNH + H+ + 2-Aceto-2-hydroxybutanoate <=> TPN + 2,3-Dihydroxy-3-methylvalerate		1	1						rxn08764, TPNH + H+ + 2-Aceto-2-hydroxybutanoate <=> TPN + 2,3-Dihydroxy-3-methylvalerate
rxn01208	spontaneous	added	CO2 + 4MOP <=> H+ + 2-isopropyl-3-oxosuccinate		1	1						rxn01208, CO2 + 4MOP <=> H+ + 2-isopropyl-3-oxosuccinate
rxn01302		added	TPN + L-Homoserine <=> TPNH + H+ + L-Aspartic 4-semialdehyde		1	1						rxn01302, TPN + L-Homoserine <=> TPNH + H+ + L-Aspartic 4-semialdehyde
rxn01964		added	Serine + Indoleglycerol phosphate <=> H2O + Tryptophan + Glyceraldehyde3-phosphate		1	1						rxn01964, Serine + Indoleglycerol phosphate <=> H2O + Tryptophan + Glyceraldehyde3-phosphate
rxn11220	spontaneous	added	L-Glutamate5-semialdehyde <=> 1-Pyrroline-5-carboxylate		1	1						rxn11220, L-Glutamate5-semialdehyde <=> 1-Pyrroline-5-carboxylate
rxn01106		added	2-Phospho-D-glycerate <=> 3-Phosphoglycerate		1	1						rxn01106, 2-Phospho-D-glycerate <=> 3-Phosphoglycerate
rxn00154		added	NAD + CoA + Pyruvate <=> NADH + CO2 + Acetyl-CoA		1	1						rxn00154, NAD + CoA + Pyruvate <=> NADH + CO2 + Acetyl-CoA
rxn00199		added	H+ + Oxalosuccinate <=> CO2 + 2-Oxoglutarate		1	1						rxn00199, H+ + Oxalosuccinate <=> CO2 + 2-Oxoglutarate
rxn08977		added	TPNH + H+ + Ubiquinone-8 <=> TPN + Ubiquinol-8		1	1						rxn08977, TPNH + H+ + Ubiquinone-8 <=> TPN + Ubiquinol-8
rxn09295		added	NADH + TPN + 2 H+[p] <=> NAD + TPNH + 2 H+		1	1						rxn09295, NADH + TPN + 2 H+[p] <=> NAD + TPNH + 2 H+
rxn03975		added	TPN + FMNH2 <=> TPNH + FMN + H+		1	1						rxn03975, TPN + FMNH2 <=> TPNH + FMN + H+
	TPNH balance reaction	added	TPNH =		1	1						, TPNH =
rxn00551	ATP balance reaction	added	PPi + Neuberg ester <=> Phosphate + H+ + D-Fructose1-6-bisphosphate		1	1						rxn00551, PPi + Neuberg ester <=> Phosphate + H+ + D-Fructose1-6-bisphosphate
	C balance reaction	added	levulose =		1	1						, levulose =
	N balance reaction	added	NH3 =		1	1						, NH3 =
	S balance reaction	added	H2S =		1	1						, H2S =
rxn00171		added	NAD + CoA + AALD <=> NADH + Acetyl-CoA + H+		1	1						rxn00171, NAD + CoA + AALD <=> NADH + Acetyl-CoA + H+
rxn00178		added	2 Acetyl-CoA <=> CoA + Acetoacetyl-CoA		1	1						rxn00178, 2 Acetyl-CoA <=> CoA + Acetoacetyl-CoA
rxn01453		added	TPN + (R)-3-Hydroxybutanoyl-CoA <=> TPNH + H+ + Acetoacetyl-CoA		1	1						rxn01453, TPN + (R)-3-Hydroxybutanoyl-CoA <=> TPNH + H+ + Acetoacetyl-CoA
rxn02168		added	(R)-3-Hydroxybutanoyl-CoA <=> H2O + Crotonyl-CoA		1	1						rxn02168, (R)-3-Hydroxybutanoyl-CoA <=> H2O + Crotonyl-CoA
rxn13429		added	Butyryl-Coa + NAD <=> NADH + H+ + Crotonyl-CoA		1	1						rxn13429, Butyryl-Coa + NAD <=> NADH + H+ + Crotonyl-CoA
rxn00875		added	ACET + Butyryl-CoA <=> Acetyl-CoA + Butyrate		1	1						rxn00875, ACET + Butyryl-CoA <=> Acetyl-CoA + Butyrate
rxn00533		added	ATP + Acetyl-CoA + CO2 <=> ADP + Phosphate + H+ + Malonyl-CoA		1	1						rxn00533, ATP + Acetyl-CoA + CO2 <=> ADP + Phosphate + H+ + Malonyl-CoA
rxn05465		added	Malonyl-CoA + ACP <=> CoA + Malonyl-acyl-carrierprotein-		1	1						rxn05465, Malonyl-CoA + ACP <=> CoA + Malonyl-acyl-carrierprotein-
rxn05942		added	2 H+ + 5,10-Methylene-THF + Reducedferredoxin <=> 5-Methyltetrahydrofolate + Oxidizedferredoxin		1	1						rxn05942, 2 H+ + 5,10-Methylene-THF + Reducedferredoxin <=> 5-Methyltetrahydrofolate + Oxidizedferredoxin
rxn01355		added	ATP + Propanoyl-CoA + CO2 <=> ADP + Phosphate + H+ + D-methylmalonyl-CoA		1	1						rxn01355, ATP + Propanoyl-CoA + CO2 <=> ADP + Phosphate + H+ + D-methylmalonyl-CoA
rxn01996		added	L-methylmalonyl-CoA <=> D-methylmalonyl-CoA		1	1						rxn01996, L-methylmalonyl-CoA <=> D-methylmalonyl-CoA
rxn05937		added	TPN + H+ + Reducedferredoxin <=> TPNH + Oxidizedferredoxin		1	1						rxn05937, TPN + H+ + Reducedferredoxin <=> TPNH + Oxidizedferredoxin
rxn06200		added	PEP + Protein histidine <=> Pyruvate + H+ + Protein N-pros-phosphohistidine		1	1						rxn06200, PEP + Protein histidine <=> Pyruvate + H+ + Protein N-pros-phosphohistidine
rxn06348		added	H+ + Levulose + Protein N-pros-phosphohistidine <=> Fructose 1-phosphate + Protein histidine		1	1						rxn06348, H+ + Levulose + Protein N-pros-phosphohistidine <=> Fructose 1-phosphate + Protein histidine
rxn00283		added	ALA <=> D-Ala		1	1						rxn00283, ALA <=> D-Ala
rxn00293		added	UTP + N-Acetyl-D-glucosamine1-phosphate <=> PPi + UDP-N-acetylglucosamine		1	1						rxn00293, UTP + N-Acetyl-D-glucosamine1-phosphate <=> PPi + UDP-N-acetylglucosamine
rxn01505		added	N-Acetyl-D-glucosamine 6-phosphate <=> N-Acetyl-D-glucosamine1-phosphate		1	1						rxn01505, N-Acetyl-D-glucosamine 6-phosphate <=> N-Acetyl-D-glucosamine1-phosphate
rxn01483		added	Acetyl-CoA + D-Glucosamine phosphate <=> CoA + H+ + N-Acetyl-D-glucosamine 6-phosphate		1	1						rxn01483, Acetyl-CoA + D-Glucosamine phosphate <=> CoA + H+ + N-Acetyl-D-glucosamine 6-phosphate
rxn00555		added	L-Glutamine + Neuberg ester <=> GLU + D-Glucosamine phosphate		1	1						rxn00555, L-Glutamine + Neuberg ester <=> GLU + D-Glucosamine phosphate
rxn03408		added	UDP-N-acetylglucosamine + Undecaprenyl-diphospho-N-acetylmuramoyl-L-alanyl-D-glutamyl-meso-2,6-diaminopimeloyl-D-alanyl-D-alanine <=> UDP + Undecaprenyl-diphospho-N-acetylmuramoyl--N-acetylglucosamine-L-ala-D-glu-meso-2-6-diaminopimeloyl-D-ala-D-ala		1	1						rxn03408, UDP-N-acetylglucosamine + Undecaprenyl-diphospho-N-acetylmuramoyl-L-alanyl-D-glutamyl-meso-2,6-diaminopimeloyl-D-alanyl-D-alanine <=> UDP + Undecaprenyl-diphospho-N-acetylmuramoyl--N-acetylglucosamine-L-ala-D-glu-meso-2-6-diaminopimeloyl-D-ala-D-ala
rxn03012	spontaneous	added	L-2-Amino-6-oxopimelate <=> H2O + H+ + tetrahydrodipicolinate		1	1						rxn03012, L-2-Amino-6-oxopimelate <=> H2O + H+ + tetrahydrodipicolinate
rxn01513		added	ATP + dTMP <=> ADP + dTDP		1	1						rxn01513, ATP + dTMP <=> ADP + dTDP
rxn00139		added	PPi + AMP <=> PRPP + Adenine		1	1						rxn00139, PPi + AMP <=> PRPP + Adenine
rxn01859		added	Phosphate + H+ + Deoxyadenosine <=> Adenine + deoxyribose-1-phosphate		1	1						rxn01859, Phosphate + H+ + Deoxyadenosine <=> Adenine + deoxyribose-1-phosphate
rxn01507		added	H2O + dAMP <=> Phosphate + H+ + Deoxyadenosine		1	1						rxn01507, H2O + dAMP <=> Phosphate + H+ + Deoxyadenosine
rxn01986		added	deoxyribose-1-phosphate <=> deoxyribose-5-phosphate		1	1						rxn01986, deoxyribose-1-phosphate <=> deoxyribose-5-phosphate
rxn00784		added	deoxyribose-5-phosphate <=> AALD + Glyceraldehyde3-phosphate		1	1						rxn00784, deoxyribose-5-phosphate <=> AALD + Glyceraldehyde3-phosphate
rxn00544		added	TPP + AALD <=> 2-Hydroxyethyl-ThPP		1	1						rxn00544, TPP + AALD <=> 2-Hydroxyethyl-ThPP
rxn05289		added	TPNH + H+ + trdox <=> TPN + trdrd		1	1						rxn05289, TPNH + H+ + trdox <=> TPN + trdrd
rxn05759		added	2 H+ + 2 Reducedferredoxin <=> 2 Oxidizedferredoxin + H2		1	1						rxn05759, 2 H+ + 2 Reducedferredoxin <=> 2 Oxidizedferredoxin + H2
rxn00866		added	H+ + L-Histidine <=> CO2 + Histamine		1	1						rxn00866, H+ + L-Histidine <=> CO2 + Histamine
rxn00470		added	Ornithine + H+ <=> CO2 + PUTR		1	1						rxn00470, Ornithine + H+ <=> CO2 + PUTR
rxn00322		added	Lysine + H+ <=> CO2 + Cadaverine		1	1						rxn00322, Lysine + H+ <=> CO2 + Cadaverine
rxn00529		added	H+ + Tyrosine <=> CO2 + Tyramine		1	1						rxn00529, H+ + Tyrosine <=> CO2 + Tyramine
rxn00484		added	Tryptophan + H+ <=> CO2 + Tryptamine		1	1						rxn00484, Tryptophan + H+ <=> CO2 + Tryptamine
rxn00899		added	NAD + CoA + 3MOB <=> NADH + CO2 + Isobutyryl-CoA		1	1						rxn00899, NAD + CoA + 3MOB <=> NADH + CO2 + Isobutyryl-CoA
rxn01207		added	NAD + CoA + 4MOP <=> NADH + CO2 + Isovaleryl-CoA		1	1						rxn01207, NAD + CoA + 4MOP <=> NADH + CO2 + Isovaleryl-CoA
rxn12287		added	ATP + CoA + H+ + Valerate <=> PPi + AMP + Pentanoyl-CoA		1	1						rxn12287, ATP + CoA + H+ + Valerate <=> PPi + AMP + Pentanoyl-CoA
rxn08458		added	NADH + FAD + H+ <=> NAD + FADH2		1	1						rxn08458, NADH + FAD + H+ <=> NAD + FADH2
rxn12286		added	FAD + Pentanoyl-CoA <=> FADH2 + trans-pent-2-enoyl-coa		1	1						rxn12286, FAD + Pentanoyl-CoA <=> FADH2 + trans-pent-2-enoyl-coa
rxn12283		added	H2O + trans-pent-2-enoyl-coa <=> 3-hydroxypentanoyl-coa		1	1						rxn12283, H2O + trans-pent-2-enoyl-coa <=> 3-hydroxypentanoyl-coa
rxn12284		added	NAD + 3-hydroxypentanoyl-coa <=> NADH + 3-oxopentanoyl-coa		1	1						rxn12284, NAD + 3-hydroxypentanoyl-coa <=> NADH + 3-oxopentanoyl-coa
rxn12285		added	CoA + 3-oxopentanoyl-coa <=> Acetyl-CoA + Propanoyl-CoA		1	1						rxn12285, CoA + 3-oxopentanoyl-coa <=> Acetyl-CoA + Propanoyl-CoA
rxn00541		added	threonine <=> Gly + AALD		1	1						rxn00541, threonine <=> Gly + AALD
rxn01492		added	ATP + Fructose 1-phosphate <=> ADP + D-Fructose1-6-bisphosphate		1	1						rxn01492, ATP + Fructose 1-phosphate <=> ADP + D-Fructose1-6-bisphosphate

## Sheet: Table S2
Table S2. List of metabolites used for metabolic flux analysis.
ATP
Propanoate
Propanoyl phosphate
10-Formyl-THF
GAR
N-Formyl-GAR
UMP
UDP
R-3-hydroxypalmitoyl-acyl-carrierprotein-
(2E)-Hexadecenoyl-[acp]
L-Asparagine
NH3
Aspartate
D-Lactate
NADH
Pyruvate
ALCTT
2-Hydroxyethyl-ThPP
dTDP
TTP
Ribose 5-phosphate
D-Ribulose5-phosphate
4-Phospho-L-aspartate
GTP
IMP
GDP
Adenylosuccinate
2-Oxoglutarate
L-Valine
GLU
3MOB
Serine
(R)-3-Hydroxydecanoyl-[acyl-carrier protein]
TPNH
3-oxodecanoyl-acp
Malonyl-acyl-carrierprotein-
Acetyl-ACP
CO2
Acetoacetyl-ACP
dCMP
dUMP
Shikimate
3-Dehydroshikimate
H2S
O-Succinyl-L-homoserine
Succinate
L-Homocysteine
2-Acetamido-5-oxopentanoate
n-acetylglutamyl-phosphate
L-methylmalonyl-CoA
Succinyl-CoA
(R)-3-Hydroxybutanoyl-[acyl-carrier
L-Aspartic 4-semialdehyde
Dihydrodipicolinate
N-5-phosphoribosyl-anthranilate
1-(2-carboxyphenylamino)-1-deoxyribulose
L-Glutamine
Carbamoylphosphate
AMP
CTP
trdrd
dCTP
ETOH
AALD
PRPP
Acetyl-CoA
Citrate
Oxaloacetate
Myristoyl-ACP
3-oxohexadecanoyl-acp
MALA
Fumarate
meso-2,6-Diaminopimelate
Lysine
Hexanoyl-ACP
(2E)-Hexenoyl-[acp]
XMP
D-erythro-imidazol-glycerol-phosphate
Imidazole-acetol
5-Phosphoribosylamine
ALA
5,10-Methylene-THF
5,10-Methenyltetrahydrofolate
Gly
Decanoyl-ACP
3-oxododecanoyl-acp
Chorismate
Vitamin L1
L-Histidinol
L-Histidinal
O-Acetyl-L-serine
L-Histidine
L-Dihydroorotate
N-Carbamoyl-L-aspartate
L-Glutamyl 5-phosphate
dGTP
2-Isopropylmalate
2-Isopropylmaleate
GMP
2,3-Dihydroxy-isovalerate
UDP-N-acetylmuramoyl-L-alanyl-D-glutamate
UDP-N-acetylmuramoyl-L-alanyl-D-gamma-glutamyl-meso-2,6-diaminopimelate
Isocitrate
Glyceraldehyde3-phosphate
1,3-Bisphospho-D-glycerate
L-Isoleucine
3MOP
(2E)-Decenoyl-[acp]
PEP
O5-(1-Carboxyvinyl)-3-phosphoshikimate
5'-Phosphoribosylformylglycinamidine
(2E)-Tetradecenoyl-[acp]
Neuberg ester
D-Xylulose5-phosphate
D-Erythrose4-phosphate
Octanoyl-ACP
(2E)-Octenoyl-[acp]
L-Homoserine
2-Oxobutyrate
2-Aceto-2-hydroxybutanoate
Propanoyl-CoA
5'-Phosphoribosyl-4-carboxy-5-aminoimidazole
SAICAR
Dodecanoyl-ACP
3-oxotetradecanoyl-acp
L-Glutamate5-semialdehyde
Phosphoribosyl-AMP
phosphoribosylformiminoaicar-phosphate
AICAR
GLYC-3-P
Glycerone phosphate
Prephenate
Phenylpyruvate
UTP
dCDP
FAICAR
D-3-Hydroxydodecanoyl-[acp]
beta-D-Glucose 6-phosphate
But-2-enoyl-[acyl-carrier
6-Phospho-D-glucono-1,5-lactone
3-Isopropylmalate
2-isopropyl-3-oxosuccinate
3-Dehydroquinate
5-Methyltetrahydrofolate
Methionine
Citrulline
L-Argininosuccinate
Sedoheptulose7-phosphate
UDP-N-acetylglucosamine
Undecaprenyl-diphospho-N-acetylmuramoyl-L-alanyl-D-glutamyl-meso-2,6-diaminopimeloyl-D-alanyl-D-alanine
Undecaprenyl-diphospho-N-acetylmuramoyl--N-acetylglucosamine-L-ala-D-glu-meso-2-6-diaminopimeloyl-D-ala-D-ala
Indoleglycerol
2,3-Dihydroxy-3-methylvalerate
UDP-N-acetylglucosamine-enolpyruvate
D-Glutamate
UDP-N-acetylmuramoyl-L-alanine
Tyrosine
4-Hydroxyphenylpyruvate
FORM
D-3-Hydroxyhexanoyl-[acp]
3-Oxohexanoyl-[acp]
Butyryl-ACP
(2E)-Dodecenoyl-[acp]
UDP-MurNAc
L-2-Amino-6-oxopimelate
D-Fructose1-6-bisphosphate
Orotidylic acid
3-oxooctanoyl-acp
HMA
N-Acetylornithine
phosphoribulosylformimino-AICAR-phosphate
(R)-3-Hydroxyoctanoyl-[acyl-carrier
Phosphoribosyl-ATP
L-Leucine
4MOP
DAHP
ACET
L-Cysteine
AIR
L-Proline
1-Pyrroline-5-carboxylate
2-Phospho-D-glycerate
hexadecanoyl-acp
D-Ala-D-Ala
Oxalosuccinate
Arginine
Acetylphosphate
threonine
L-Phenylalanine
6-Phospho-D-gluconate
Orotate
tetrahydrodipicolinate
Reducedferredoxin
Ornithine
Ubiquinol-8
N-Acetyl-L-glutamate
3-Phosphoglycerate
D-Ala
FMNH2
dTMP
3-Oxostearoyl-[acp]
3-Hydroxystearoyl-[acp]
(2E)-Octadecenoyl-[acp]
Stearoyl-[acyl-carrier protein]
Tryptophan
levulose
Fructose 1-phosphate
Protein N-pros-phosphohistidine
N-Acetyl-D-glucosamine1-phosphate
N-Acetyl-D-glucosamine 6-phosphate
D-Glucosamine phosphate
UDP-N-acetylmuramoyl-L-alanyl-D-glutamyl-6-carboxy-L-lysyl-D-alanyl- D-alanine
butyrate
D-methylmalonyl-CoA
Crotonyl-CoA
Butyryl-Coa
(R)-3-Hydroxybutanoyl-CoA
Acetoacetyl-CoA
L-Histidinol-phosphate
Malonyl-CoA
Adenine
deoxyribose-1-phosphate
Deoxyadenosine
dAMP
deoxyribose-5-phosphate
3-phosphoshikimate
H2
Histamine
Cadaverine
Tyramine
Tryptamine
PUTR
Isobutyryl-CoA
Isovaleryl-CoA
Valerate
FADH2
Pentanoyl-CoA
trans-pent-2-enoyl-coa
3-hydroxypentanoyl-coa
3-oxopentanoyl-coa

## Sheet: Table S3
Table S3. Biomass monomers taken from Escherichia colicomposition at specific growth rate 0.35 1/h (Valgepea et al, 2011).
Myristoyl-ACP	18.12
hexadecanoyl-acp	101.1
hexadecanoyl-acp	62.04
Stearoyl-[acyl-carrier protein]	40.26
GLYC-3-P	118.163
Undecaprenyl-diphospho-N-acetylmuramoyl--N-acetylglucosamine-L-ala-D-glu-meso-2-6-diaminopimeloyl-D-ala-D-ala	24.8142
dAMP	25
dCTP	25
dGTP	25
TTP	25
AMP	97.6631
CTP	74.5483
GTP	120.173
UTP	80.4783
beta-D-Glucose 6-phosphate	601.542
ALA	597.45
Arginine	288.54
L-Asparagine + Aspartate	460.32
L-Cysteine	45.57
L-Glutamine + GLU	359.24
GLY	501.76
Gly	96.39
L-Isoleucine	245.35
L-Leucine	448.77
Lysine	313.11
Methionine	107.8
L-Phenylalanine	184.45
L-Proline	214.9
Serine	263.97
threonine	289.73
Tryptophan	54
Tyrosine	161.42
L-Valine	357.7
	4990.47
ACET
butyrate
ETOH
FORM
D-Lactate
Propanoate
Succinate
Isobutyrate
Isovalerate
Valerate
ALA
Arginine
L-Asparagine
Aspartate
L-Cysteine
L-Glutamine
GLU
GLY
Gly
L-Isoleucine
L-Leucine
Lysine
Methionine
L-Phenylalanine
L-Proline
Serine
threonine
Tryptophan
Tyrosine
L-Valine

## Sheet: Table S4
Table S4. Concentrations of measured substrates and products in calorimetry vial (mM), gases in the gas phase (%) and biomass (gDW/L). Empty cells - not detected or not determined
Experiment number	Unit	Exp1	Exp1	Exp1	Exp1		Exp1	Exp1	Exp1	Exp1		Exp1	Exp1	Exp1	Exp1		Exp2	Exp2	Exp2	Exp2	Exp2	Exp2	Exp2	Exp2	Exp2	Exp2	Exp2	Exp2		Exp2	Exp2	Exp2	Exp2	Exp2	Exp2	Exp2	Exp2	Exp2	Exp2	Exp2	Exp2		Exp2	Exp2	Exp2	Exp2	Exp2	Exp2	Exp2
Time	h	0	0	0	0		24	24	24	24		72	72	168	72		0	0	0	0	0	0	0	0	0	0	0	0		24	24	24	24	24	24	24	24	24	24	24	24		48	48	48	48	48	48	48
Medium		M20 FOS-mix	M20 levan	M20 FOS-inu	M20 No S		M20 FOS-mix	M20 levan	M20 FOS-inu	M20 No S		M20 FOS-mix	M20 levan	M20 FOS-inu	M20 No S		M20 FOS-inu	M20 levan	M20 No S	M20 FOS-mix	M20 Fructose	M20 Sucrose	M2 FOS-inu	M2 levan	M2 No S No inok	M2 FOS-mix	M2 Fructose	M2 Sucrose		M20 FOS-inu	M20 levan	M20 No S	M20 FOS-mix	M20 Fructose	M20 Sucrose	M2 FOS-inu	M2 levan	M2 No S No inok	M2 FOS-mix	M2 Fructose	M2 Sucrose		M20 FOS-inu	M20 levan	M20 No S	M20 FOS-mix	M20 Fructose	M20 Sucrose	M2 FOS-inu
Culture volume in the vial	ml						2.0436	2.0276	2.0338			2.0113	2.0055	2.0012	1.9533															2.0609	2.053	2.0429	2.0536	2.0466	2.0491	2.0366	2.0458		2.0436	2.0276	2.0338		2.0483	2.0441	2.0437	2.0498	2.046	2.0518	2.0429
Q-total per vial	J	0.05	0.04	0.035			2.45635	2.61186	0.814163	-0.0213527		5.64635	5.79493	5.62356	0.0902537		0.035	0.16	0.03	0.03	0.035	0.05	0.04	0.14	0.01	0.05	0.04	0.035		1.01152	3.21944	0.182228	2.23585	2.40718	2.30706	0.80341	3.88792	0.109999	3.3712	2.44944	2.85785		2.48856	4.75745	0.322781	4.2031	4.53934	4.32116	1.32849
k, coefficient to convert heat produced to grams of biomass, 20 kJ/gDW (Russell 1986. Heat production by ruminal bacteria in continuous culture and its relationship to maintenance energy. Journal of Bacteriology, 168, 694-701)	kg/J	0.04	0.03	0.025			5e-05	5e-05	5e-05	5e-05		5e-05	5e-05	5e-05	5e-05		0.025	0.15	0.02	0.02	0.025	0.04	0.03	0.13	0	0.04	0.03	0.025		5e-05	5e-05	5e-05	5e-05	5e-05	5e-05	5e-05	5e-05	5e-05	5e-05	5e-05	5e-05		5e-05	5e-05	5e-05	5e-05	5e-05	5e-05	5e-05
Biomass conc	gDW/L	0.0156	0.0117	0.00975			0.0600985	0.0644077	0.0200158	0		0.140366	0.144476	0.140505	0.00231029		0.00975	0.0585	0.0078	0.0078	0.00975	0.0156	0.0117	0.0507	0	0.0156	0.0117	0.00975		0.0245407	0.0784081	0.00446004	0.0544372	0.0588092	0.0562946	0.0197243	0.0950221	0	0.0824818	0.0604025	0.0702588		0.0607471	0.11637	0.00789697	0.102525	0.110932	0.105302	0.0325149
												0.142069	0.14467	0.140505	0.00231029																												0.0607471	0.0414224		0.0711522
pH							6.67	6.57	6.93	7.06		5.84	5.58	5.21	7.06		7	7.04		7.04	7.02	7.04	6.92	6.91		6.87	6.88	6.94		6.94	6.51		6.63	6.58	6.64	6.84	6.13		6.3	6.29	6.34		6.71	6		6.21	5.87	6.09	6.73
His	mM	0.17	0.176	0.164			0.197731	0.166	0.146			0.218793	0.146	0.176			0.135	0.12		0.12	0.093	0.119	0.088	0.077		0.075	0.085	0.077															0.083	0.073		0.089	0.106	0.099	0.05
Asn	mM	0.064	0	0.064								0	0.019	0
Ser	mM	0.8255	0.816	0.835			0.76568	0.728	0.611			0.454031	0.446	0.021			0.538	0.483		0.481	0.423	0.475	0	0		0	0	0															0.1	0.314		0.244	0.342	0.234	0.016
Gln	mM	0.099	0.073	0.125			0.114291	0.113	0.093			0.077936	0.028	0			0.114	0.103		0.108	0.076	0.102	0	0		0	0.027	0															0.049	0.064		0.066	0.079	0.066	0.012
Arg	mM	0.138	0.134	0.142			0.117797	0.114	0.116			0.117261	0.097	0.115			0.098	0.091		0.093	0.139	0.091	0	0		0.027	0	0															0.061	0.058		0.069	0.079	0.072	0.014
Gly	mM	0.3925	0.382	0.403			0.443141	0.402	0.371			0.494071	0.371	0.441			0.292	0.267		0.287	0.254	0.271	0.01	0.018		0.03	0.031	0.022															0.248	0.186		0.249	0.294	0.259	0.019
Asp	mM	0.3655	0.204	0.288438			0.265744	0.297	0.133			0.0436156	0.028	0			0.356	0.34		0.326	0.371	0.321	0	0		0	0	0															0.003	0.133		0.097	0.193	0.059	0
Glu	mM	0.273	0.301	0.245			0.295193	0.346	0.268			0.387535	0.487	0.004			0.225	0.212		0.206	0.373	0.213	0	0		0	0	0															0.246	0.252		0.237	0.363	0.354	0.022
Thr	mM	0.3175	0.312	0.323			0.295895	0.285	0.241			0.205208	0.201	0.006			0.311	0.297		0.29	0.264	0.29	0	0		0	0	0															0.072	0.195		0.161	0.214	0.159	0.003
Ala	mM	0.5995	0.703	0.496			0.666815	0.598	0.501			0.834416	0.689	0.768			0.347	0.328		0.428	0.487	0.339	0	0		0	0	0															0.327	0.43		0.451	0.473	0.413	0.03
Pro	mM	0.332	0.327	0.337			0.391254	0.373	0.333			0.43115	0.347	0.368			0.219	0.212		0.219	0.202	0.207	0.007	0.01		0.024	0.008	0.009															0.187	0.222		0.208	0.25	0.219	0.008
Orn	mM											0.00214503	0	0			0.057				0.017																						0.074
cys	mM						0.0631055	0.042	0.126			0.00429005
Lys	mM	0.4295	0.421	0.438			0.445945	0.48	0.43			0.487636	0.435	0.478			0.306	0.303		0.291	0.367	0.304	0	0		0	0	0															0.275	0.267		0.286	0.347	0.305	0
Tyr	mM	0.0725	0.072	0.073			0.0729219	0.076	0.067			0.082226	0.071	0.07			0.081	0.077		0.078	0.101	0.076	0.011	0.012		0.014	0.012	0.012															0.065	0.061		0.066	0.078	0.069	0.008
Met	mM	0.109	0.118	0.1			0.114291	0.092	0.088			0.110826	0.07	0.046			0.109	0.109		0.109	0.076	0.098	0	0.015		0.016	0	0.015															0.033	0.039		0.048	0.051	0.048	0
Val	mM	0.512	0.507	0.517			0.576364	0.582	0.485			0.612763	0.533	0.377			0.49	0.475		0.461	0.49	0.465	0	0		0	0	0															0.376	0.455		0.43	0.537	0.452	0.022
Ile	mM	0.412	0.405	0.419			0.415795	0.421	0.364			0.4097	0.358	0.206			0.376	0.364		0.355	0.357	0.358	0	0		0	0	0															0.239	0.312		0.278	0.353	0.299	0.006
Leu	mM	0.791	0.778	0.804			0.795129	0.799	0.692			0.749329	0.676	0.355			0.741	0.718		0.702	0.826	0.708	0	0		0	0	0															0.448	0.617		0.536	0.691	0.581	0.002
Phe	mM	0.2715	0.268	0.275			0.288182	0.28	0.25			0.273133	0.239	0.19			0.227	0.219		0.219	0.29	0.214	0.011	0.012		0.014	0.011	0.011															0.161	0.165		0.175	0.215	0.184	0.009
Trp	mM	0.051	0.051	0.051			0.0504844	0.044	0.044			0.0507656	0.039	0.027			0.052	0.052		0.053	0.043	0.048	0.018	0		0.018	0	0.019															0.037	0.026		0.035	0.038	0.036	0.01
Histamine	mM
Putrescine	mM
Cadaverine	mM
Tyramine	mM
Tryptamine	mM
Acetate	mM	4.48					7.318	3.296	1.466			12.124	7.46	8.237	0		0	0		4.616	0	0	0	0		4.247	0	0		0.899	3.52		8.131	2.76	2.668	0.399			9.458	3.92	4.242		3.442	5.256		10.643	5.542	5.164	1.274
Butyrate	mM														0		0	0		0	0	0	0	0		0	0	0		0	0		0	0	0	0			0	0	0		0	0		0	0	0	0
Ethanol	mM
Formate	mM														0		0	0		0	0	0	0	0		0	0	0		0	0		0	0	0	0			0.021	0.07	0		0	0		0	0	0	0
Fructose	mM	3.75	0.55	1.7			3.199	3.344	1.208			2.059	1.466	1.393			0.726	0		2.752	26.457	0	0.862	0		2.608	15.045	0		0.635	3.614		3.312	16.346	0	0.659			5.989	9.546	1.601		1.594	3.471		2.43	10.088	0	0.994
Glucose	mM	1.73	0.75	0.37			1.039					0.313		0.335			0	0		0.637	0	0	0	0		0.497	0	0		0	0		1.152	0	0	0			1.015	0	2.582		0	0		0.689	0	0	0
Glycerol	mM																0	0		1.227	0	0	1.773	1.04	1.521	0	0.967	1.378		0	0		1.223	0	0	0.53			0	0.81	1.033		0	0		1.423	0	0	1.481
Isobutyrate	mM																0	0		0	0	0	0	0		0	0	0		0	0		0	0	0	0			0	0	0		0	0		0	0	0	0
Isovalerate	mM														0		0	0		0	0	0	0	0		0	0	0		0	0		0	0	0	0			0	0	0		0	0		0	0	0	0
Lactate	mM						3.47	4.086				5.779	8.709	8.113	0		0	0		0	0	0	0	0		0	0	0		0	2.046		0.847	1.668	1.112	0			0	0	0.021		0	5.492		5.364	7.837	6.177	0
Propionate	mM						3.472	2.519	1.408			9.805	7.859	8.604	0		0.963	0		0.04	0.98	1.019	1.026	1.065		0.032	1.031	1		1.243	2.519		2.196	1.908	2.22	1.225			2.058	2.045	2.335		3.661	4.312		6.947	3.93	4.784	2.044
Succinate	mM						2.015	1.642	0.684			2.765	3.788	6.734	0.228667		0	0		0	0	0	0	0		0	0	0		0	2.165		1.119	1.737	1.264	0			4.248	2.318	2.128		0.844	2.554		2.552	3.856	2.594	0
Sucrose	mM			0.49			0.847	1.836	0.294			0.501					0	0		0.313	0	8.14	0	1.119		0	0	6.82		0	0		0.318	0	3.43	0			0	0	0		0	0		0.026	0	0.63	0
Valerate	mM																0	0		0	0	0	0	0		0	0	0		0	0		0	0	0	0			0	0	0		0	0		0	0	0	0
Polysacch (levan)	mM		16.12					11.93					2.95					17.63						16.98							10.71						8.03							6.3
Oligosacch (sum of oligosaccharides DP >3)	mM, Fru eq	23		18.6359								13.82		7.4493			19.5497			19.1602			20.394			24.1023				18.6923			16.5249			20.5586			11.84				11.2422			13.3155			18.7248
Gas volume in the vial	ml						1.26429	1.27849	1.25635			1.36669	1.38258	1.37393	1.32949															1.28249	1.32891	1.2915	1.31133	1.33292	1.32765	1.30267	1.35638		1.32688	1.36324	1.36801		1.31032	1.35007	1.27778	1.35155	1.35215	1.34092	1.29726
H2	%						0.383	0.353	0.087	0.003		0.397	0.368	0.229	0				0.000 BDL											0.077	1.27	0.026	0.721	1.103	0.984	0.072	2.984		2.264	2.83	3.157		0.217	0.836	0.017	0.616	1.044	0.959	0.219
O2	%						7.02	7.456	7.374	7.64		7.456	7.061	6.844	8.172				8.127											8.64	7.708	8.452	7.837	7.779	7.804	8.106	6.671		6.158	6.182	6.658		7.663	7.868	7.512	7.644	5.825	5.739	7.127
N2	%						87.451	87.581	88.69	88.987		82.978	82.394	83.188	89.139				86.741											85.023	82.576	85.656	83.643	82.75	82.913	85.347	81.371		83.326	82.136	81.451		84.063	81.862	86.521	81.401	81.612	81.915	85.276
CH4	%						0	0	0	0		0.008	0.023	0.027	0.74				0.022											0	0	0	0	0	0	0	0		0	0	0		0	0	0	0	0	0	0
CO2	%						5.318	4.6	3.878	3.37		10.089	11.14	9.602	3.387				2.596											3.741	6.027	3.204	5.171	5.557	5.404	3.514	6.191		5.337	5.68	5.81		5.09	6.478	3.116	7.214	8.64	8.521	4.366
H2S	%						0	0	0	0		0	0	0.001	0				0.001											0.002	0	0.002	0.001	0	0	0.005	0.008		0.032	0.008	0.009		0.016	0	0.001	0.001	0	0.001	0.033
Oligosaccharides (DP - degree of polymerization)
DP3	mM			3.47989					2.89006					0			3.63575			7.90967			3.37515			9.96445				3.525			8.03074			3.42233			8.68295				2.97982			7.41982			3.37463
DP4	mM			3.23485					3.24564					0.279158			3.48344			4.83124			3.68609			6.14967				3.31457			4.53395			3.60401			1.41118				1.53466			3.24156			3.08687
DP5	mM			2.95389					2.55428					0.0972786			2.91815			3.73276			3.15795			4.62754				2.94524			2.44873			3.20661			1.30173				1.73151			2.00281			2.99608
DP6	mM			2.06204					2.12363					0			2.33562			1.62007			2.65027			1.88887				2.38749			0.786672			2.59352			0.444147				1.33165			0.651325			2.42879
DP7	mM			1.85949					1.35737					0			1.68746			0.501052			1.83099			0.427688				1.76232			0.338936			1.82522			0				0.926693			0			1.6269
DP8	mM			0.659958					0.687651					0			0.709471			0.565408			0.817118			0.687854				0.791475			0.385826			0.832991			0				0.373088			0			0.724612
DP9	mM			0.39812					0.391689					0			0.542981						0.427926							0.511614						0.456379							0.206221						0.419425
DP10	mM			0.304006					0.617835					0			0.253255						0.318548							0.284373						0.401883							0.1585						0.394702
DP11	mM																0.44959						0.378054							0.420518						0.352852							0.236237						0.388128
DP > 12	mM																1.73939						1.43104							1.28825						1.57657							0.153429						1.27626
[truncated: 17 more columns]

## Sheet: Table S5
Table S5. Values of measured fluxes (mmol/gDW). F indicates flux. Subst indicates substrate, prod - product, biom - component in biomass composition. No growth on inulin and in medium without carbohydrate source was observed.
Experiment number	Exp1	Exp1	Exp1	Exp1	Exp1	Exp1		Exp2	Exp2	Exp2	Exp2	Exp2	Exp2	Exp2	Exp2	Exp2	Exp2		Exp2	Exp2	Exp2	Exp2	Exp2	Exp2	Exp2	Exp2	Exp2	Exp2		Exp2	Exp2	Exp2	Exp2	Exp2	Exp2	Exp2	Exp2	Exp2	Exp2
time interval	0 to 24 h	0 to 24 h	0 to 24 h	0 to 72 h	0 to 72 h	0 to 168 h		0 to 24 h	0 to 24 h	0 to 24 h	0 to 24 h	0 to 24 h	0 to 24 h	0 to 24 h	0 to 24 h	0 to 24 h	0 to 24 h		0 to 48 h	0 to 48 h	0 to 48 h	0 to 48 h	0 to 48 h	0 to 48 h	0 to 48 h	0 to 48 h	0 to 48 h	0 to 48 h		0 to 168 h	0 to 168 h	0 to 168 h	0 to 168 h	0 to 168 h	0 to 168 h	0 to 168 h	0 to 168 h	0 to 168 h	0 to 168 h
Flux description	M20 FOS-mix	M20 Levan	M20 FOS-inu	M20 FOS-mix	M20 Levan	M20 FOS-inu		M20 FOS-inu	M20 Levan	M20 FOS-mix	M20 Fructose	M20 Sucrose	M2 FOS-inu	M2 Levan	M2 FOS-mix	M2 Fructose	M2 Sucrose		M20 FOS-inu	M20 Levan	M20 FOS-mix	M20 Fructose	M20 Sucrose	M2 FOS-inu	M2 Levan	M2 FOS-mix	M2 Fructose	M2 Sucrose		M20 FOS-inu	M20 Levan	M20 FOS-mix	M20 Fructose	M20 Sucrose	M2 FOS-inu	M2 Levan	M2 FOS-mix	M2 Fructose	M2 Sucrose
F_subst_Glucose , ATP = beta-D-Glucose 6-phosphate	15.5286	0	0	11.3573	0	0		0	0	-11.0427	0	0	0	0	-7.745	0	-42.6715		0	0	0	0	0	0	0	-9.28151	0	-4.49451		-0.414394	0	0	0	0	0	0	-7.52994	0	0
F_subst_Sucrose , ATP = beta-D-Glucose 6-phosphate + Fructose 1-phosphate	-19.0343	-34.8336	19.0925	-4.01552	0	0		0	0	0	0	115.74	0	0	0	0	112.711		0	0	3.02984	0	83.7218	0	12.3709	0	0	70.7912		0	0	2.06308	0	65.8696	0	10.2694	0	0	61.4837
F_subst_Fructose , ATP = Fructose 1-phosphate	0	-53.0093	47.926	13.5534	-6.89884	0		0	-181.534	0	206.098	0	25.2981	0	-50.5518	112.91	-26.4589		-17.0206	-59.9789	0	161.778	0	0	-27.4947	-23.2846	118.996	-0.197219		0	-46.9244	0	153.186	0	0	-10.0032	-22.5083	110.389	0
F_subst_Glycerol , ATP = GLYC-3-P	0	0	0	0	0	0		0	0	0	0	0	154.904	0	0	0	5.70165		0	0	0	0	0	0	0	0	0	0		0	0	-1.79943	0	0	0	-2.37691	0	-2.09106	0
F_subst_ALA , = ALA	0	0	0	-1.88285	0	-2.08023		0	0	0	0	0	0	0	0	0	0		0	-1.76256	0	0	0	-1.44128	-2.80806	-1.74847	-1.67556	-1.82687		-0.536275	-2.40078	-1.02165	0	-1.41612	-2.8415	-1.87767	-1.64463	-1.62291	-1.90221
F_subst_Arginine , = Arginine	0	0	2.53268	0	0.278665	0.206494		0	0	0	0	0	0	0	0	0	0		0.725532	0.57024	0.253366	0.59299	0.211813	-0.672596	-0.409048	0.107835	0	-0.145319		0.225479	0.77116	0.184557	0.616309	0.15375	-0.10573	-0.16152	0.0815517	-0.109235	-0.144243
F_subst_L-Asparagine , = L-Asparagine	0	0	0	0.512961	-0.143098	0.489466		0	0	0	0	0	0	0	0	0	0		0	0	0	0	0	0	0	0	0	0		0	0	0	0	0	0	0	0	0	0
F_subst_Aspartate , = Aspartate	2.24178	-1.76445	15.1413	2.57991	1.32554	2.20594		0	0	0	0	0	0	0	0	0	0		6.92197	3.57696	2.41753	1.7592	2.92079	0	-0.630155	0	-0.115919	-0.0518997		2.16948	4.33596	2.12899	3.01492	2.59756	0	0	0	0	0
F_subst_L-Cysteine , = L-Cysteine	-1.41815	-0.796848	-12.2737	-0.0343849	0	0		0	0	0	0	0	0	0	0	0	0		0	0	0	0	0	0	0	0	0	0		0	0	0	0	0	0	0	0	0	0
F_subst_L-Glutamine , = L-Glutamine	0	-0.758903	3.11714	0.168828	0.338917	0.955989		0	0	0	0	0	0	0	0	0	0		1.27458	0.67392	0.443391	0	0.40133	-0.576511	0	0	0.284529	-0.134939		0.69472	1.09126	0.711861	0.632966	0.720196	0	0	0	0.210667	0
F_subst_GLU , = GLU	0	0	0	-0.918	-1.40086	1.84315		0	0	0	0	0	0	0	0	0	0		0	0	0	0	-1.57187	-1.05694	-2.36585	-0.36972	-2.16031	-2.21093		1.36506	-1.26587	0.626174	1.2576	0	0	0	0	0	-0.441745
F_subst_GLY , = GLY	0	0	0	-0.814096	0	0		0	0	0	0	0	0	0	0	0	0		0	1.39968	0	0	0	-0.432383	-1.16081	-0.223372	-0.326682	-0.394438		0	0	0	0	0	-0.449354	-0.450604	-0.217471	-0.241876	-0.405684
F_subst_L-Histidine , = L-Histidine	0	0	0	-0.391075	0	0		0	0	0	0	0	0	0	0	0	0		1.01967	0.81216	0.327265	0	0	1.82562	0	0.161752	0.2213	0.186839		0.322984	0.509257	0.224104	0	0	0.218069	0.131235	0.135919	0.195062	0.162274
F_subst_L-Isoleucine , = L-Isoleucine	0	0	0	0	0	1.629		0	0	0	0	0	0	0	0	0	0		2.68643	0	0.812883	0	0	-0.288256	-0.773875	-0.09243	-0.2213	-0.280258		1.34069	0	0.55367	0	0.69592	-0.429529	-0.191805	-0.0679597	-0.171654	-0.333563
F_subst_L-Leucine , = L-Leucine	0	0	0	0	0	3.43391		0	0	0	0	0	0	0	0	0	0		5.74543	0	1.75245	0	0	-0.0960852	-1.16081	-0.115537	-0.200224	-0.217979		2.82154	0	1.16666	1.97386	1.59414	-0.330407	-0.22209	-0.10194	-0.163852	-0.216365
F_subst_Lysine , = Lysine	0	0	0	0	0	0		0	0	0	0	0	0	0	0	0	0		0	0	0	0	0	0	-0.652266	-0.09243	-0.115919	-0.124559		0	0	0	0.591324	0	-0.112338	-0.090855	-0.0815517	-0.109235	-0.144243
F_subst_Methionine , = Methionine	0	0.493287	0	0	0.361511	0.412987		0	0	0	0	0	0	0	0	0	0		1.49028	1.2096	0.643972	0.247079	0.557402	0	0.0552768	0.06162	-0.0948431	0.0622796		0.475335	1.09126	0.375705	0.258184	0.339868	-0.118947	0.0266141	0.0475718	-0.101432	0.045076
F_subst_L-Phenylalanine , = L-Phenylalanine	0	0	0	0	0	0.650072		0	0	0	0	0	0	0	0	0	0		1.29419	0.93312	0.464504	0.741238	0	0.0960852	-0.364827	-0.046215	-0.115919	-0.114179		0.615498	0	0.309791	0.866164	0.428881	-0.151987	-0.142248	-0.0475718	-0.124839	-0.126213
F_subst_L-Proline , = L-Proline	0	0	0	-0.794693	0	0		0	0	0	0	0	0	0	0	0	0		0	0	0	-0.474392	0	0	-0.994982	-0.18486	-0.579596	-0.768116		0	0	0	0	0	-0.270934	-0.503832	-0.169899	-0.444741	-0.67614
F_subst_Serine , = Serine	0	0	21.82	2.97733	2.78665	6.2254		0	0	0	0	0	0	0	0	0	0		8.58873	2.92032	2.50199	0.800537	2.68668	-0.768682	-0.397993	-0.0847275	-0.16861	-0.166079		3.21765	2.09523	1.85216	1.29925	2.31434	-0.244501	-0.2019	-0.0815517	-0.109235	-0.0991672
F_subst_threonine , = threonine	0	0	7.98767	0.900026	0.835994	2.42439		0	0	0	0	0	0	0	0	0	0		4.68654	1.76256	1.36184	0.494158	1.46039	-0.144128	-0.210052	-0.03081	-0.0843049	-0.103799		1.84649	1.28042	0.949148	0.741237	1.28664	-0.112338	-0.10095	-0.0339799	-0.0858271	-0.090152
F_subst_Tryptophan , = Tryptophan	0	0	0	0	0.0903778	0.18355		0	0	0	0	0	0	0	0	0	0		0.294135	0.44928	0.190025	0	0.133777	0.384341	-0.187941	0.046215	-0.147534	0.0518997		0.115787	0.349205	0.131826	0.083285	0.0809209	0	-0.14133	0.0407758	-0.109235	0.0360608
F_subst_Tyrosine , = Tyrosine	0	0	0	0	0	0		0	0	0	0	0	0	0	0	0	0		0.313743	0.27648	0	0.227313	0	0.144128	-0.16583	-0.03081	-0.0843049	-0.0934195		0.121881	0	0	0.249855	0	-0.191636	-0.111963	-0.0271839	-0.0858271	-0.108182
F_subst_L-Valine , = L-Valine	0	0	0	0	0	1.07071		0	0	0	0	0	0	0	0	0	0		2.23542	0	0	0	0	-1.05694	-1.66936	-0.408232	-0.927354	-0.892675		1.17005	0	0	0	0	-1.06391	-0.716745	-0.353391	-0.678815	-0.784323
F_biom_ALA, ALA =	0.6	0.6	0.6	0.6	0.6	0.6		0.6	0.6	0.6	0.6	0.6	0.6	0.6	0.6	0.6	0.6		0.6	0.6	0.6	0.6	0.6	0.6	0.6	0.6	0.6	0.6		0.6	0.6	0.6	0.6	0.6	0.6	0.6	0.6	0.6	0.6
F_biom_Arginine, Arginine =	0.29	0.29	0.29	0.29	0.29	0.29		0.29	0.29	0.29	0.29	0.29	0.29	0.29	0.29	0.29	0.29		0.29	0.29	0.29	0.29	0.29	0.29	0.29	0.29	0.29	0.29		0.29	0.29	0.29	0.29	0.29	0.29	0.29	0.29	0.29	0.29
F_biom_L-Asparagine + Aspartate, L-Asparagine + Aspartate =	0.46	0.46	0.46	0.46	0.46	0.46		0.46	0.46	0.46	0.46	0.46	0.46	0.46	0.46	0.46	0.46		0.46	0.46	0.46	0.46	0.46	0.46	0.46	0.46	0.46	0.46		0.46	0.46	0.46	0.46	0.46	0.46	0.46	0.46	0.46	0.46
F_biom_L-Cysteine, L-Cysteine =	0.045	0.045	0.045	0.045	0.045	0.045		0.045	0.045	0.045	0.045	0.045	0.045	0.045	0.045	0.045	0.045		0.045	0.045	0.045	0.045	0.045	0.045	0.045	0.045	0.045	0.045		0.045	0.045	0.045	0.045	0.045	0.045	0.045	0.045	0.045	0.045
F_biom_L-Glutamine + GLU, L-Glutamine + GLU =	0.36	0.36	0.36	0.36	0.36	0.36		0.36	0.36	0.36	0.36	0.36	0.36	0.36	0.36	0.36	0.36		0.36	0.36	0.36	0.36	0.36	0.36	0.36	0.36	0.36	0.36		0.36	0.36	0.36	0.36	0.36	0.36	0.36	0.36	0.36	0.36
F_biom_GLY, GLY =	0.5	0.5	0.5	0.5	0.5	0.5		0.5	0.5	0.5	0.5	0.5	0.5	0.5	0.5	0.5	0.5		0.5	0.5	0.5	0.5	0.5	0.5	0.5	0.5	0.5	0.5		0.5	0.5	0.5	0.5	0.5	0.5	0.5	0.5	0.5	0.5
F_biom_L-Histidine, L-Histidine =	0.096	0.096	0.096	0.096	0.096	0.096		0.096	0.096	0.096	0.096	0.096	0.096	0.096	0.096	0.096	0.096		0.096	0.096	0.096	0.096	0.096	0.096	0.096	0.096	0.096	0.096		0.096	0.096	0.096	0.096	0.096	0.096	0.096	0.096	0.096	0.096
F_biom_L-Isoleucine, L-Isoleucine =	0.245	0.245	0.245	0.245	0.245	0.245		0.245	0.245	0.245	0.245	0.245	0.245	0.245	0.245	0.245	0.245		0.245	0.245	0.245	0.245	0.245	0.245	0.245	0.245	0.245	0.245		0.245	0.245	0.245	0.245	0.245	0.245	0.245	0.245	0.245	0.245
F_biom_L-Leucine, L-Leucine =	0.45	0.45	0.45	0.45	0.45	0.45		0.45	0.45	0.45	0.45	0.45	0.45	0.45	0.45	0.45	0.45		0.45	0.45	0.45	0.45	0.45	0.45	0.45	0.45	0.45	0.45		0.45	0.45	0.45	0.45	0.45	0.45	0.45	0.45	0.45	0.45
F_biom_Lysine, Lysine =	0.31	0.31	0.31	0.31	0.31	0.31		0.31	0.31	0.31	0.31	0.31	0.31	0.31	0.31	0.31	0.31		0.31	0.31	0.31	0.31	0.31	0.31	0.31	0.31	0.31	0.31		0.31	0.31	0.31	0.31	0.31	0.31	0.31	0.31	0.31	0.31
F_biom_Methionine, Methionine =	0.11	0.11	0.11	0.11	0.11	0.11		0.11	0.11	0.11	0.11	0.11	0.11	0.11	0.11	0.11	0.11		0.11	0.11	0.11	0.11	0.11	0.11	0.11	0.11	0.11	0.11		0.11	0.11	0.11	0.11	0.11	0.11	0.11	0.11	0.11	0.11
F_biom_L-Phenylalanine, L-Phenylalanine =	0.19	0.19	0.19	0.19	0.19	0.19		0.19	0.19	0.19	0.19	0.19	0.19	0.19	0.19	0.19	0.19		0.19	0.19	0.19	0.19	0.19	0.19	0.19	0.19	0.19	0.19		0.19	0.19	0.19	0.19	0.19	0.19	0.19	0.19	0.19	0.19
F_biom_L-Proline, L-Proline =	0.215	0.215	0.215	0.215	0.215	0.215		0.215	0.215	0.215	0.215	0.215	0.215	0.215	0.215	0.215	0.215		0.215	0.215	0.215	0.215	0.215	0.215	0.215	0.215	0.215	0.215		0.215	0.215	0.215	0.215	0.215	0.215	0.215	0.215	0.215	0.215
F_biom_Serine, Serine =	0.26	0.26	0.26	0.26	0.26	0.26		0.26	0.26	0.26	0.26	0.26	0.26	0.26	0.26	0.26	0.26		0.26	0.26	0.26	0.26	0.26	0.26	0.26	0.26	0.26	0.26		0.26	0.26	0.26	0.26	0.26	0.26	0.26	0.26	0.26	0.26
F_biom_threonine, threonine =	0.29	0.29	0.29	0.29	0.29	0.29		0.29	0.29	0.29	0.29	0.29	0.29	0.29	0.29	0.29	0.29		0.29	0.29	0.29	0.29	0.29	0.29	0.29	0.29	0.29	0.29		0.29	0.29	0.29	0.29	0.29	0.29	0.29	0.29	0.29	0.29
F_biom_Tryptophan, Tryptophan =	0.05	0.05	0.05	0.05	0.05	0.05		0.05	0.05	0.05	0.05	0.05	0.05	0.05	0.05	0.05	0.05		0.05	0.05	0.05	0.05	0.05	0.05	0.05	0.05	0.05	0.05		0.05	0.05	0.05	0.05	0.05	0.05	0.05	0.05	0.05	0.05
F_biom_Tyrosine, Tyrosine =	0.16	0.16	0.16	0.16	0.16	0.16		0.16	0.16	0.16	0.16	0.16	0.16	0.16	0.16	0.16	0.16		0.16	0.16	0.16	0.16	0.16	0.16	0.16	0.16	0.16	0.16		0.16	0.16	0.16	0.16	0.16	0.16	0.16	0.16	0.16	0.16
F_biom_L-Valine, L-Valine =	0.36	0.36	0.36	0.36	0.36	0.36		0.36	0.36	0.36	0.36	0.36	0.36	0.36	0.36	0.36	0.36		0.36	0.36	0.36	0.36	0.36	0.36	0.36	0.36	0.36	0.36		0.36	0.36	0.36	0.36	0.36	0.36	0.36	0.36	0.36	0.36
F_prod_Ornithine , Ornithine =	0	0	0	-0.0171924	0	0		0	0	0	0	0	0	0	0	0	0		-0.333352	0	0	0	0	0	-0.0552768	0	0	0		0	0	0	0	0	0	0	0	0	0
F_prod_EPS1 , beta-D-Glucose 6-phosphate =	0	0	0	0	0	0		0	0	0	0	0	0	0	0	0	0		0	0	0	0	0	0	0	0	0	0		0	0	0	0	0	0	0	0	0	0
F_prod_EPS2 , Fructose 1-phosphate =	0	0	0	0	0	0		0	0	0	0	0	0	0	0	0	0		0	0	0	0	0	0	0	0	0	0		0	0	0	0	0	0	0	0	0	0
F_biom_GLYC-3-P, GLYC-3-P =	0.12	0.12	0.12	0.12	0.12	0.12		0.12	0.12	0.12	0.12	0.12	0.12	0.12	0.12	0.12	0.12		0.12	0.12	0.12	0.12	0.12	0.12	0.12	0.12	0.12	0.12		0.12	0.12	0.12	0.12	0.12	0.12	0.12	0.12	0.12	0.12
F_biom_Undecaprenyl-diphospho-N-acetylmuramoyl--N-acetylglucosamine-L-ala-D-glu-meso-2-6-diaminopimeloyl-D-ala-D-ala, Undecaprenyl-diphospho-N-acetylmuramoyl--N-acetylglucosamine-L-ala-D-glu-meso-2-6-diaminopimeloyl-D-ala-D-ala =	0.025	0.025	0.025	0.025	0.025	0.025		0.025	0.025	0.025	0.025	0.025	0.025	0.025	0.025	0.025	0.025		0.025	0.025	0.025	0.025	0.025	0.025	0.025	0.025	0.025	0.025		0.025	0.025	0.025	0.025	0.025	0.025	0.025	0.025	0.025	0.025
F_biom_ATP, ATP =	0.025	0.025	0.025	0.025	0.025	0.025		0.025	0.025	0.025	0.025	0.025	0.025	0.025	0.025	0.025	0.025		0.025	0.025	0.025	0.025	0.025	0.025	0.025	0.025	0.025	0.025		0.025	0.025	0.025	0.025	0.025	0.025	0.025	0.025	0.025	0.025
F_biom_dAMP, dAMP =	0.025	0.025	0.025	0.025	0.025	0.025		0.025	0.025	0.025	0.025	0.025	0.025	0.025	0.025	0.025	0.025		0.025	0.025	0.025	0.025	0.025	0.025	0.025	0.025	0.025	0.025		0.025	0.025	0.025	0.025	0.025	0.025	0.025	0.025	0.025	0.025
F_biom_dCTP, dCTP =	0.025	0.025	0.025	0.025	0.025	0.025		0.025	0.025	0.025	0.025	0.025	0.025	0.025	0.025	0.025	0.025		0.025	0.025	0.025	0.025	0.025	0.025	0.025	0.025	0.025	0.025		0.025	0.025	0.025	0.025	0.025	0.025	0.025	0.025	0.025	0.025
F_biom_dGTP, dGTP =	0.025	0.025	0.025	0.025	0.025	0.025		0.025	0.025	0.025	0.025	0.025	0.025	0.025	0.025	0.025	0.025		0.025	0.025	0.025	0.025	0.025	0.025	0.025	0.025	0.025	0.025		0.025	0.025	0.025	0.025	0.025	0.025	0.025	0.025	0.025	0.025
F_biom_TTP, TTP =	0.025	0.025	0.025	0.025	0.025	0.025		0.025	0.025	0.025	0.025	0.025	0.025	0.025	0.025	0.025	0.025		0.025	0.025	0.025	0.025	0.025	0.025	0.025	0.025	0.025	0.025		0.025	0.025	0.025	0.025	0.025	0.025	0.025	0.025	0.025	0.025
F_biom_AMP, AMP =	0.1	0.1	0.1	0.1	0.1	0.1		0.1	0.1	0.1	0.1	0.1	0.1	0.1	0.1	0.1	0.1		0.1	0.1	0.1	0.1	0.1	0.1	0.1	0.1	0.1	0.1		0.1	0.1	0.1	0.1	0.1	0.1	0.1	0.1	0.1	0.1
F_biom_CTP, CTP =	0.074	0.074	0.074	0.074	0.074	0.074		0.074	0.074	0.074	0.074	0.074	0.074	0.074	0.074	0.074	0.074		0.074	0.074	0.074	0.074	0.074	0.074	0.074	0.074	0.074	0.074		0.074	0.074	0.074	0.074	0.074	0.074	0.074	0.074	0.074	0.074
F_biom_GTP, GTP =	0.12	0.12	0.12	0.12	0.12	0.12		0.12	0.12	0.12	0.12	0.12	0.12	0.12	0.12	0.12	0.12		0.12	0.12	0.12	0.12	0.12	0.12	0.12	0.12	0.12	0.12		0.12	0.12	0.12	0.12	0.12	0.12	0.12	0.12	0.12	0.12
F_biom_UTP, UTP =	0.08	0.08	0.08	0.08	0.08	0.08		0.08	0.08	0.08	0.08	0.08	0.08	0.08	0.08	0.08	0.08		0.08	0.08	0.08	0.08	0.08	0.08	0.08	0.08	0.08	0.08		0.08	0.08	0.08	0.08	0.08	0.08	0.08	0.08	0.08	0.08
F_biom_Myristoyl-ACP, Myristoyl-ACP =	0.018	0.018	0.018	0.018	0.018	0.018		0.018	0.018	0.018	0.018	0.018	0.018	0.018	0.018	0.018	0.018		0.018	0.018	0.018	0.018	0.018	0.018	0.018	0.018	0.018	0.018		0.018	0.018	0.018	0.018	0.018	0.018	0.018	0.018	0.018	0.018
F_biom_hexadecanoyl-acp, hexadecanoyl-acp =	0.1	0.1	0.1	0.1	0.1	0.1		0.1	0.1	0.1	0.1	0.1	0.1	0.1	0.1	0.1	0.1		0.1	0.1	0.1	0.1	0.1	0.1	0.1	0.1	0.1	0.1		0.1	0.1	0.1	0.1	0.1	0.1	0.1	0.1	0.1	0.1
F_biom_(2E)-Hexadecenoyl-[acp], (2E)-Hexadecenoyl-[acp] =	0.062	0.062	0.062	0.062	0.062	0.062		0.062	0.062	0.062	0.062	0.062	0.062	0.062	0.062	0.062	0.062		0.062	0.062	0.062	0.062	0.062	0.062	0.062	0.062	0.062	0.062		0.062	0.062	0.062	0.062	0.062	0.062	0.062	0.062	0.062	0.062
F_biom_C17, (2E)-Hexadecenoyl-[acp] + 5,10-Methylene-THF =	0.057	0.057	0.057	0.057	0.057	0.057		0.057	0.057	0.057	0.057	0.057	0.057	0.057	0.057	0.057	0.057		0.057	0.057	0.057	0.057	0.057	0.057	0.057	0.057	0.057	0.057		0.057	0.057	0.057	0.057	0.057	0.057	0.057	0.057	0.057	0.057
F_biom_Stearoyl-[acyl-carrier protein], Stearoyl-[acyl-carrier protein] =	0	0	0	0	0	0		0	0	0	0	0	0	0	0	0	0		0	0	0	0	0	0	0	0	0	0		0	0	0	0	0	0	0	0	0	0
F_biom_(2E)-Octadecenoyl-[acp], (2E)-Octadecenoyl-[acp] =	0.04	0.04	0.04	0.04	0.04	0.04		0.04	0.04	0.04	0.04	0.04	0.04	0.04	0.04	0.04	0.04		0.04	0.04	0.04	0.04	0.04	0.04	0.04	0.04	0.04	0.04		0.04	0.04	0.04	0.04	0.04	0.04	0.04	0.04	0.04	0.04
F_ATPspilling, ATP =	0	0	0	0	0	0		0	0	0	0	0	0	0	0	0	0		0	0	0	0	0	0	0	0	0	0		0	0	0	0	0	0	0	0	0	0
F_prod_H2 , H2 =	2.17819	1.72746	2.14151	0.884468	0.781604	0.491863		1.32523	16.8916	4.03822	5.98989	6.4087	2.34772	18.2594	8.99072	15.9815	14.3558		1.1135	3.90297	1.75401	2.78939	2.8581	2.73301	10.8014	5.76604	11.0426	8.74783		0.299767	4.07835	1.21969	2.13498	2.01334	0.322337	6.14359	4.78621	6.90424	7.8734
F_prod_Methane, Methane =	0	0	0	0.017823	0.0488502	0.0579926		0	0	0	0	0	0	0	0	0	0		0	0	0	0	0	0	0	0	0	0		0	0	0	0	0.0112352	0	0.0569769	0	0	0
F_prod_CO2, CO2 =	14.9178	9.45677	28.5832	16.9528	18.4605	15.3224		18.5783	46.0925	14.4078	16.3004	18.4838	29.109	22.5288	10.9971	17.9665	15.1002		12.7724	18.4776	13.3799	16.3792	17.8523	21.6711	21.4753	10.5611	17.4908	10.1806		11.1043	16.8743	11.9828	11.3614	15.4878	11.4865	10.4754	6.02218	13.8262	11.5327
F_prod_H2S, H2S =	0	0	0	0	0	0.00214787		0.0344215	0	0.00560085	0	0	0.163036	0.0489529	0.127077	0.0451775	0.0409257		0.0821015	0	0.00284741	0	0.0029803	0.411824	0.0216958	0.0418435	0.0240908	0.0143454		0.0251201	0.00393663	0.00180694	0.00228584	0.00224704	0.236258	0.00990902	0.00924692	0.00224236	0.00756331
F_prod_ACET , ACET =	63.7774	62.5336	142.804	61.2668	56.1848	62.9958		60.7815	176.812	75.369	56.2586	65.5616	49.7239	0	77.9135	80.4888	70.1055		67.4941	90.8237	63.6266	54.7725	57.5685	61.2063	89.7916	72.157	74.4096	66.0995		56.0286	76.0684	56.1184	53.1358	63.4582	57.841	85.0274	67.0831	71.0571	65.8741
F_prod_butyrate , butyrate =	0	0	0	0	0	0		0	0	0	0	0	0	0	0	0	0		0	0	0	0	0	0	0	0	0	0		0	0	0	0	0	0	0	0	0	0
F_prod_ETOH , ETOH =	0	0	0	0	0	0		0	0	0	0	0	0	0	0	0	0		0	0	0	0	0	0	0	0	0	0		0	0	0	0	0	0	0	0	0	0
F_prod_FORM , FORM =	0	0	0	0	0	0		0	0	0	0	0	0	0	0.313987	1.4373	0		0	0	0	0	0	0	3.04022	1.39415	2.487	0		0	0	0	0	0	0	2.36774	1.05338	1.36543	0.919551
F_prod_Isobutyrate, Isobutyryl-CoA =	0	0	0	0	0	0		0	0	0	0	0	0	0	0	0	0		0	0	0	0	0	0	0	0	0	0		0	0	0	0	0	0	0	0	0	0
F_prod_Isovalerate , Isovaleryl-CoA =	0	0	0	0	0	0		0	0	0	0	0	0	0	0	0	0		0	0	0	0	0	0	0	0	0	0		0	0	0	0	0	0	0	0	0	0
F_prod_D-Lactate , D-Lactate =	77.9801	77.5219	0	46.3188	65.5917	62.0475		0	102.772	18.1615	33.9998	27.3255	0	0	0	0	0.347057		0	94.9018	56.6273	77.4544	68.8615	0	48.9973	42.7566	30.2549	4.42185		45.4981	74.075	61.754	78.0964	58.5867	62.1165	53.632	41.6797	28.401	18.7787
F_prod_Propanoate , Propanoate =	78.0251	47.7919	137.154	78.5873	59.1899	65.8026		18.9308	126.531	46.2292	18.9159	29.5125	0	0	30.2922	20.8203	22.0629		52.905	74.5114	72.9166	29.1553	41.9724	48.9074	58.5491	51.3063	49.0233	41.2499		44.005	69.5208	66.9545	36.8453	66.5089	60.7883	78.328	50.7727	83.658	56.3991
F_prod_Succinate , Succinate =	45.2824	31.1529	66.6289	22.1615	28.5292	51.501		0	108.749	23.9937	35.4062	31.0607	0	0	63.515	47.5951	35.1684		16.55	44.1331	26.9413	38.1095	28.918	0	63.1592	61.5352	47.2951	38.7483		38.9226	73.1729	32.5149	41.5426	27.4403	23.2805	57.4222	53.1241	33.8783	29.9215
F_prod_Valerate, Valerate =	0	0	0	0	0	0		0	0	0	0	0	0	0	0	0	0		0	0	0	0	0	0	0	0	0	0		0	0	0	0	0	0	0	0	0	0
F_prod_Histamine , Histamine =	0	0	0	0	0	0		0	0	0	0	0	0	0	0	0	0		0	0	0	0	0	0	0	0	0	0		0	0	0	0	0	0	0	0	0	0
F_prod_PUTR , PUTR =	0	0	0	0	0	0		0	0	0	0	0	0	0	0	0	0		0	0	0	0	0	0	0	0	0	0		0	0	0	0	0	0	0	0	0	0
F_prod_Cadaverine , Cadaverine =	0	0	0	0	0	0		0	0	0	0	0	0	0	0	0	0		0	0	0	0	0	0	0	0	0	0		0	0	0	0	0	0	0	0	0	0
F_prod_Tyramine , Tyramine =	0	0	0	0	0	0		0	0	0	0	0	0	0	0	0	0		0	0	0	0	0	0	0	0	0	0		0	0	0	0	0	0	0	0	0	0
F_prod_Tryptamine , Tryptamine =	0	0	0	0	0	0		0	0	0	0	0	0	0	0	0	0		0	0	0	0	0	0	0	0	0	0		0	0	0	0	0	0	0	0	0	0
F_subst_Polysacch, ATP = Fructose 1-phosphate	0	79.495	0	0	99.1896	0		0	347.597	0	0	0	0	201.931	0	0	0		0	195.782	0	0	0	0	148.031	0	0	0		0	193.227	0	0	0	0	139.219	0	0	0
F_subst_OligosacchDP20, ATP = Fructose 1-phosphate	0	0	0	73.5779	0	85.5542		0	0	0	0	0	0	0	183.342	0	0		162.901	0	61.7019	0	0	0	0	155.259	0	0		98.8939	0	76.2367	0	0	117.253	0	147.916	0	0

## Sheet: Table S6
Table S6. Values of calculated fluxes (mmol/gDW) as described in heading of Table S1.
Experiment number	Exp1	Exp1	Exp1	Exp1	Exp1	Exp1		Exp2	Exp2	Exp2	Exp2	Exp2	Exp2	Exp2	Exp2	Exp2	Exp2		Exp2	Exp2	Exp2	Exp2	Exp2	Exp2	Exp2	Exp2	Exp2	Exp2		Exp2	Exp2	Exp2	Exp2	Exp2	Exp2	Exp2	Exp2	Exp2	Exp2
time interval	0 to 24 h	0 to 24 h	0 to 24 h	0 to 72 h	0 to 72 h	0 to 168 h		0 to 24 h	0 to 24 h	0 to 24 h	0 to 24 h	0 to 24 h	0 to 24 h	0 to 24 h	0 to 24 h	0 to 24 h	0 to 24 h		0 to 48 h	0 to 48 h	0 to 48 h	0 to 48 h	0 to 48 h	0 to 48 h	0 to 48 h	0 to 48 h	0 to 48 h	0 to 48 h		0 to 168 h	0 to 168 h	0 to 168 h	0 to 168 h	0 to 168 h	0 to 168 h	0 to 168 h	0 to 168 h	0 to 168 h	0 to 168 h
Flux description	M20 FOS-mix	M20 Levan	M20 FOS-inu	M20 FOS-mix	M20 Levan	M20 FOS-inu		M20 FOS-inu	M20 Levan	M20 FOS-mix	M20 Fructose	M20 Sucrose	M2 FOS-inu	M2 Levan	M2 FOS-mix	M2 Fructose	M2 Sucrose		M20 FOS-inu	M20 Levan	M20 FOS-mix	M20 Fructose	M20 Sucrose	M2 FOS-inu	M2 Levan	M2 FOS-mix	M2 Fructose	M2 Sucrose		M20 FOS-inu	M20 Levan	M20 FOS-mix	M20 Fructose	M20 Sucrose	M2 FOS-inu	M2 Levan	M2 FOS-mix	M2 Fructose	M2 Sucrose
rxn00985, ATP + H+ + Propanoate <=> ADP + Propanoyl phosphate	-78.0251	-47.7919	-137.154	-78.5873	-59.1899	-65.8026		-18.9308	-126.531	-46.2292	-18.9159	-29.5125	2.07975e-14	2.13489e-15	-30.2922	-20.8203	-22.0629		-52.905	-74.5114	-72.9166	-29.1553	-41.9724	-48.9074	-58.5491	-51.3063	-49.0233	-41.2499		-44.005	-69.5208	-66.9545	-36.8453	-66.5089	-60.7883	-78.328	-50.7727	-83.658	-56.3991
rxn03004, 10-Formyl-THF + GAR <=> H+ + THF + N-Formyl-GAR	-0.293	-0.293	0.973338	-0.684075	-0.108479	-0.0979783		-0.293	-0.293	-0.293	-0.293	-0.293	-0.293	-0.293	-0.293	-0.293	-0.293		1.2365	1.02892	0.25596	0.00349506	-0.120205	1.38849	-0.591495	-0.0542226	-0.145466	-0.152871		0.200617	0.776439	0.0892958	0.0567971	-0.175665	-0.127797	-0.31319	-0.0959167	-0.207173	-0.184818
rxn00119, ATP + UMP <=> ADP + UDP	0.229	0.229	0.229	0.229	0.229	0.229		0.229	0.229	0.229	0.229	0.229	0.229	0.229	0.229	0.229	0.229		0.229	0.229	0.229	0.229	0.229	0.229	0.229	0.229	0.229	0.229		0.229	0.229	0.229	0.229	0.229	0.229	0.229	0.229	0.229	0.229
rxn05332, R-3-hydroxypalmitoyl-acyl-carrierprotein- <=> H2O + (2E)-Hexadecenoyl-[acp]	0.259	0.259	0.259	0.259	0.259	0.259		0.259	0.259	0.259	0.259	0.259	0.259	0.259	0.259	0.259	0.259		0.259	0.259	0.259	0.259	0.259	0.259	0.259	0.259	0.259	0.259		0.259	0.259	0.259	0.259	0.259	0.259	0.259	0.259	0.259	0.259
rxn00342, H2O + L-Asparagine => NH3 + Aspartate	-0.46	-0.46	-0.46	0.0529613	-0.603098	0.0294662		-0.46	-0.46	-0.46	-0.46	-0.46	-0.46	-0.46	-0.46	-0.46	-0.46		-0.46	-0.46	-0.46	-0.46	-0.46	-0.46	-0.46	-0.46	-0.46	-0.46		-0.46	-0.46	-0.46	-0.46	-0.46	-0.46	-0.46	-0.46	-0.46	-0.46
rxn00500, NAD + D-Lactate <=> NADH + Pyruvate + H+	-77.9801	-77.5219	0	-46.3188	-65.5917	-62.0475		0	-102.772	-18.1615	-33.9998	-27.3255	0	0	0	0	-0.347057		0	-94.9018	-56.6273	-77.4544	-68.8615	0	-48.9973	-42.7566	-30.2549	-4.42185		-45.4981	-74.075	-61.754	-78.0964	-58.5867	-62.1165	-53.632	-41.6797	-28.401	-18.7787
rxn02185, TPP + ALCTT <=> Pyruvate + 2-Hydroxyethyl-ThPP	-0.81	-0.81	-0.81	-0.81	-0.81	3.69462		-0.81	-0.81	-0.81	-0.81	-0.81	-0.81	-0.81	-0.81	-0.81	-0.81		7.17085	-0.81	0.942449	-0.81	-0.81	-1.96302	-3.64017	-1.33377	-1.93758	-1.92065		3.18159	-0.81	0.356661	1.16386	0.784142	-2.20432	-1.74884	-1.26533	-1.65267	-1.81069
rxn01512, ATP + dTDP <=> ADP + TTP	0.025	0.025	0.025	0.025	0.025	0.025		0.025	0.025	0.025	0.025	0.025	0.025	0.025	0.025	0.025	0.025		0.025	0.025	0.025	0.025	0.025	0.025	0.025	0.025	0.025	0.025		0.025	0.025	0.025	0.025	0.025	0.025	0.025	0.025	0.025	0.025
rxn00777, Ribose 5-phosphate <=> D-Ribulose5-phosphate	-45.7539	-36.8536	-83.2873	-41.7462	-35.3951	-35.1346		-25.5889	-100.662	-40.25	-29.3017	-34.1251	17.6698	-4.44579	-43.3576	-40.8718	-35.3156		-24.4421	-50.1338	-38.2909	-29.7935	-32.4391	-32.1156	-56.4318	-45.446	-45.4161	-40.6302		-28.1817	-49.4194	-36.7436	-28.7592	-37.4245	-38.6959	-56.5367	-42.9788	-50.2217	-42.2191
rxn00337, ATP + Aspartate + H+ <=> ADP + 4-Phospho-L-aspartate	0.445	-0.0482866	0.445	0.445	0.083489	0.0320129		0.445	0.445	0.445	0.445	0.445	0.445	0.445	0.445	0.445	0.445		-1.04528	-0.7646	-0.198972	0.197921	-0.112402	0.445	1.04199	0.47581	0.655762	0.50728		-0.0303348	-0.646265	0.0692955	-0.404507	0.105132	0.676285	0.509241	0.47898	0.655667	0.544167
rxn00838, ATP + Aspartate + IMP => Phosphate + ADP + 2 H+ + Adenylosuccinate	-0.342	-0.342	0.924338	-0.342	-0.157479	-0.146978		-0.342	-0.342	-0.342	-0.342	-0.342	-0.342	-0.342	-0.342	-0.342	-0.342		0.167833	0.16776	-0.120305	-0.0455049	-0.169205	-0.486128	-0.640495	-0.264975	-0.415767	-0.38871		-0.171367	0.218182	-0.183809	0.0077971	-0.224665	-0.394865	-0.493425	-0.280836	-0.451235	-0.396091
rxn00903, 2-Oxoglutarate + L-Valine <=> GLU + 3MOB	-0.36	-0.36	-0.36	-0.36	-0.36	0.710707		-0.36	-0.36	-0.36	-0.36	-0.36	-0.36	-0.36	-0.36	-0.36	-0.36		1.87542	-0.36	-0.36	-0.36	-0.36	-1.41694	-2.02936	-0.768232	-1.28735	-1.25267		0.810055	-0.36	-0.36	-0.36	-0.36	-1.42391	-1.07675	-0.713391	-1.03881	-1.14432
rxn00165, Serine => NH3 + Pyruvate	-2.51515	-1.89385	15.1706	2.32295	2.4315	9.17032		-1.097	-1.097	-1.097	-1.097	-1.097	-1.097	-1.097	-1.097	-1.097	-1.097		13.6293	4.11292	3.22078	-0.0988	3.01106	-4.0276	-3.52918	-1.7209	-2.19296	-2.1298		4.93	1.55841	2.00751	0.676971	3.16349	-2.49793	-2.1634	-1.65427	-1.90065	-2.09769
rxn05338, TPN + (R)-3-Hydroxydecanoyl-[acyl-carrier protein] <=> TPNH + H+ + 3-oxodecanoyl-acp	-0.277	-0.277	-0.277	-0.277	-0.277	-0.277		-0.277	-0.277	-0.277	-0.277	-0.277	-0.277	-0.277	-0.277	-0.277	-0.277		-0.277	-0.277	-0.277	-0.277	-0.277	-0.277	-0.277	-0.277	-0.277	-0.277		-0.277	-0.277	-0.277	-0.277	-0.277	-0.277	-0.277	-0.277	-0.277	-0.277
rxn05347, H+ + Malonyl-acyl-carrierprotein- + Acetyl-ACP => CO2 + Acetoacetyl-ACP + ACP	0.277	0.277	0.277	0.277	0.277	0.277		0.277	0.277	0.277	0.277	0.277	0.277	0.277	0.277	0.277	0.277		0.277	0.277	0.277	0.277	0.277	0.277	0.277	0.277	0.277	0.277		0.277	0.277	0.277	0.277	0.277	0.277	0.277	0.277	0.277	0.277
rxn01217, H2O + H+ + dCMP => NH3 + dUMP	0.025	0.025	0.025	0.025	0.025	0.025		0.025	0.025	0.025	0.025	0.025	0.025	0.025	0.025	0.025	0.025		0.025	0.025	0.025	0.025	0.025	0.025	0.025	0.025	0.025	0.025		0.025	0.025	0.025	0.025	0.025	0.025	0.025	0.025	0.025	0.025
rxn01740, TPN + Shikimate <=> TPNH + H+ + 3-Dehydroshikimate	-0.4	-0.4	-0.4	-0.4	-0.309622	0.433622		-0.4	-0.4	-0.4	-0.4	-0.4	-0.4	-0.4	-0.4	-0.4	-0.4		1.50207	1.25888	0.254529	0.568551	-0.266223	0.224554	-1.1186	-0.43081	-0.747758	-0.555699		0.453165	-0.0507954	0.0416176	0.799304	0.109802	-0.743623	-0.79554	-0.43398	-0.719901	-0.598334
rxn05957, H2S + O-Succinyl-L-homoserine => Succinate + H+ + L-Homocysteine	0.11	-0.383287	0.11	0.11	-0.251511	-0.302987		0.11	0.11	0.11	0.11	0.11	0.11	0.11	0.11	0.11	0.11		-1.38028	-1.0996	-0.533972	-0.137079	-0.447402	0.11	0.0547232	0.04838	0.204843	0.0477204		-0.365335	-0.981265	-0.265705	-0.148184	-0.229868	0.228947	0.0833859	0.0624282	0.211432	0.064924
rxn02465, TPN + Phosphate + 2-Acetamido-5-oxopentanoate <= TPNH + n-acetylglutamyl-phosphate	-0.29	-0.29	2.24268	-0.272808	-0.0113353	-0.0835064		-0.29	-0.29	-0.29	-0.29	-0.29	-0.29	-0.29	-0.29	-0.29	-0.29		0.768884	0.28024	-0.0366339	0.30299	-0.0781871	-0.962596	-0.643771	-0.182165	-0.29	-0.435319		-0.0645207	0.48116	-0.105443	0.326309	-0.13625	-0.39573	-0.45152	-0.208448	-0.399235	-0.434243
rxn00602, L-methylmalonyl-CoA <=> Succinyl-CoA	-78.0251	-47.7919	-137.154	-78.5873	-59.1899	-65.8026		-18.9308	-126.531	-46.2292	-18.9159	-29.5125	0	0	-30.2922	-20.8203	-22.0629		-52.905	-74.5114	-72.9166	-29.1553	-41.9724	-48.9074	-58.5491	-51.3063	-49.0233	-41.2499		-44.005	-69.5208	-66.9545	-36.8453	-66.5089	-60.7883	-78.328	-50.7727	-83.658	-56.3991
rxn05339, TPN + (R)-3-Hydroxybutanoyl-[acyl-carrier protein] <=> TPNH + H+ + Acetoacetyl-ACP	-0.277	-0.277	-0.277	-0.277	-0.277	-0.277		-0.277	-0.277	-0.277	-0.277	-0.277	-0.277	-0.277	-0.277	-0.277	-0.277		-0.277	-0.277	-0.277	-0.277	-0.277	-0.277	-0.277	-0.277	-0.277	-0.277		-0.277	-0.277	-0.277	-0.277	-0.277	-0.277	-0.277	-0.277	-0.277	-0.277
rxn01644, Pyruvate + L-Aspartic 4-semialdehyde => 2 H2O + H+ + Dihydrodipicolinate	0.335	0.335	0.335	0.335	0.335	0.335		0.335	0.335	0.335	0.335	0.335	0.335	0.335	0.335	0.335	0.335		0.335	0.335	0.335	0.335	0.335	0.335	0.987266	0.42743	0.450919	0.459559		0.335	0.335	0.335	-0.256324	0.335	0.447338	0.425855	0.416552	0.444235	0.479243
rxn02508, N-5-phosphoribosyl-anthranilate <=> 1-(2-carboxyphenylamino)-1-deoxyribulose 5-phosphate	0.05	0.05	0.05	0.05	-0.0403778	-0.13355		0.05	0.05	0.05	0.05	0.05	0.05	0.05	0.05	0.05	0.05		-0.244135	-0.39928	-0.140025	0.05	-0.0837766	-0.334341	0.237941	0.00378502	0.197534	-0.00189971		-0.0657867	-0.299205	-0.0818261	-0.033285	-0.0309209	0.05	0.19133	0.00922415	0.159235	0.0139392
rxn00414, H2O + 2 ATP + L-Glutamine + CO2 => 2 ADP + Phosphate + GLU + H+ + Carbamoylphosphate	0.494	0.494	-2.03868	0.494	0.215335	0.287506		0.494	0.494	0.494	0.494	0.494	0.494	0.494	0.494	0.494	0.494		-0.231532	-0.0762401	0.240634	-0.0989901	0.282187	1.1666	0.903048	0.386165	0.494	0.639319		0.268521	-0.27716	0.309443	-0.122309	0.34025	0.59973	0.65552	0.412448	0.603235	0.638243
rxn05235, CTP + trdrd => H2O + dCTP + trdox	0.05	0.05	0.05	0.05	0.05	0.05		0.05	0.05	0.05	0.05	0.05	0.05	0.05	0.05	0.05	0.05		0.05	0.05	0.05	0.05	0.05	0.05	0.05	0.05	0.05	0.05		0.05	0.05	0.05	0.05	0.05	0.05	0.05	0.05	0.05	0.05
rxn00543, NAD + ETOH <=> NADH + H+ + AALD	1.24092e-14	1.04653e-14	1.33696e-14	8.13325e-15	9.43243e-15	1.271e-14		3.42043e-15	2.39917e-14	7.05865e-15	7.80442e-15	7.59171e-15	6.56881e-16	4.63788e-17	8.74383e-15	7.65741e-15	6.32142e-15		8.201e-15	1.52262e-14	1.03058e-14	1.07048e-14	1.01793e-14	3.54818e-15	1.13224e-14	1.08974e-14	8.56047e-15	6.29078e-15		1.02213e-14	1.52931e-14	1.0462e-14	1.20605e-14	1.0493e-14	8.82082e-15	1.19138e-14	1.00575e-14	7.87863e-15	6.67658e-15
rxn01739, ATP + Shikimate <=> ADP + 3-phosphoshikimate	0.4	0.4	0.4	0.4	0.309622	-0.433622		0.4	0.4	0.4	0.4	0.4	0.4	0.4	0.4	0.4	0.4		-1.50207	-1.25888	-0.254529	-0.568551	0.266223	-0.224554	1.1186	0.43081	0.747758	0.555699		-0.453165	0.0507954	-0.0416176	-0.799304	-0.109802	0.743623	0.79554	0.43398	0.719901	0.598334
rxn00182, H2O + NAD + GLU <=> NADH + NH3 + 2-Oxoglutarate + H+	-2.02322	-6.29506	19.0588	-2.68161	-3.31603	8.65567		-4.265	-4.265	-4.265	-4.265	-4.265	-4.265	-4.265	-4.265	-4.265	-4.265		19.5207	3.09628	2.58644	-0.578578	-1.6675	-8.82905	-13.5073	-5.37416	-8.44863	-9.43421		6.84443	2.18074	1.84514	5.7292	2.33815	-7.14615	-6.39963	-4.9446	-6.04396	-7.37525
rxn00770, ATP + Ribose 5-phosphate <=> AMP + PRPP	0.032	0.032	1.29834	0.032	0.126143	0.0434719		0.032	0.032	0.032	0.032	0.032	0.032	0.032	0.032	0.032	0.032		0.247699	0.09248	0.0636708	0.328495	0.0710182	-0.496469	-0.0785535	0.06281	0.105767	-0.0666094		0.0868463	0.242978	0.0583652	0.298512	0.0684144	-0.0208651	0.021905	0.0523879	0.032	-0.058152
rxn00285, ATP + CoA + Succinate <=> ADP + Phosphate + Succinyl-CoA	126.271	93.5927	228.686	126.86	99.269	96.155		61.9237	242.365	100.542	55.9823	74.0025	14.0796	1.37209	81.3084	72.9985	69.2993		80.1276	133.64	115.187	64.5477	81.0633	96.7341	124.808	101.199	102.478	91.9918		72.3245	118.422	105.132	67.5084	108.413	107.969	141.278	98.9406	139.815	107.814
rxn05349, Acetyl-CoA + ACP <=> CoA + Acetyl-ACP	0.277	0.277	0.277	0.277	0.277	0.277		0.277	0.277	0.277	0.277	0.277	0.277	0.277	0.277	0.277	0.277		0.277	0.277	0.277	0.277	0.277	0.277	0.277	0.277	0.277	0.277		0.277	0.277	0.277	0.277	0.277	0.277	0.277	0.277	0.277	0.277
rxn00256, CoA + H+ + Citrate <= H2O + Acetyl-CoA + Oxaloacetate	46.8863	44.1752	95.822	45.3857	38.2973	32.411		41.6328	114.474	52.9532	35.7064	43.1299	12.7196	0.0120884	49.6562	50.8182	45.8764		29.6863	60.2225	42.2513	34.398	37.3295	44.1607	61.2391	48.1471	49.544	46.1848		29.72	49.2291	38.7154	32.0682	41.7583	45.3253	60.9515	46.7671	54.3523	48.8378
rxn05344, H+ + Myristoyl-ACP + Malonyl-acyl-carrierprotein- => CO2 + 3-oxohexadecanoyl-acp + ACP	0.259	0.259	0.259	0.259	0.259	0.259		0.259	0.259	0.259	0.259	0.259	0.259	0.259	0.259	0.259	0.259		0.259	0.259	0.259	0.259	0.259	0.259	0.259	0.259	0.259	0.259		0.259	0.259	0.259	0.259	0.259	0.259	0.259	0.259	0.259	0.259
rxn00799, MALA <=> H2O + Fumarate	171.789	125.474	295.55	149.647	128.304	148.12		62.1587	351.35	124.771	91.6235	105.298	14.3146	1.60709	145.058	120.829	104.703		97.089	177.956	142.49	103.139	110.64	94.7592	188.445	162.822	149.839	130.799		111.519	192.063	137.901	109.461	136.348	131.148	198.972	152.171	173.741	137.817
rxn00313, H+ + meso-2,6-Diaminopimelate <=> CO2 + Lysine	0.31	0.31	0.31	0.31	0.31	0.31		0.31	0.31	0.31	0.31	0.31	0.31	0.31	0.31	0.31	0.31		0.31	0.31	0.31	0.31	0.31	0.31	0.962266	0.40243	0.425919	0.434559		0.31	0.31	0.31	-0.281324	0.31	0.422338	0.400855	0.391552	0.419235	0.454243
rxn05326, NAD + Hexanoyl-ACP <= NADH + H+ + (2E)-Hexenoyl-[acp]	-0.277	-0.277	-0.277	-0.277	-0.277	-0.277		-0.277	-0.277	-0.277	-0.277	-0.277	-0.277	-0.277	-0.277	-0.277	-0.277		-0.277	-0.277	-0.277	-0.277	-0.277	-0.277	-0.277	-0.277	-0.277	-0.277		-0.277	-0.277	-0.277	-0.277	-0.277	-0.277	-0.277	-0.277	-0.277	-0.277
rxn00834, H2O + NAD + IMP <=> NADH + H+ + XMP	0.145	0.145	0.145	0.145	0.145	0.145		0.145	0.145	0.145	0.145	0.145	0.145	0.145	0.145	0.145	0.145		0.145	0.145	0.145	0.145	0.145	0.145	0.145	0.145	0.145	0.145		0.145	0.145	0.145	0.145	0.145	0.145	0.145	0.145	0.145	0.145
rxn02473, D-erythro-imidazol-glycerol-phosphate => H2O + Imidazole-acetol phosphate	0.096	0.096	0.096	0.487075	0.096	0.096		0.096	0.096	0.096	0.096	0.096	0.096	0.096	0.096	0.096	0.096		-0.923666	-0.71616	-0.231265	0.096	0.096	-1.72962	0.096	-0.0657524	-0.1253	-0.0908389		-0.226984	-0.413257	-0.128104	0.096	0.096	-0.122069	-0.035235	-0.0399195	-0.0990616	-0.0662737
rxn00790, PPi + GLU + 5-Phosphoribosylamine <= H2O + L-Glutamine + PRPP	0.293	0.293	-0.973338	0.684075	0.108479	0.0979783		0.293	0.293	0.293	0.293	0.293	0.293	0.293	0.293	0.293	0.293		-1.2365	-1.02892	-0.25596	-0.00349506	0.120205	-1.38849	0.591495	0.0542226	0.145466	0.152871		-0.200617	-0.776439	-0.0892958	-0.0567971	0.175665	0.127797	0.31319	0.0959167	0.207173	0.184818
rxn00278, H2O + NAD + ALA <=> NADH + NH3 + Pyruvate + H+	-0.65	-0.65	-0.65	-2.53285	-0.65	-2.73023		-0.65	-0.65	-0.65	-0.65	-0.65	-0.65	-0.65	-0.65	-0.65	-0.65		-0.65	-2.41256	-0.65	-0.65	-0.65	-2.09128	-3.45806	-2.39847	-2.32556	-2.47687		-1.18628	-3.05078	-1.67165	-0.65	-2.06612	-3.4915	-2.52767	-2.29463	-2.27291	-2.55221
rxn00907, TPN + 5,10-Methylene-THF <=> TPNH + 5,10-Methenyltetrahydrofolate	0.55	1.04329	-6.17133	0.0729948	0.260038	-2.89538		0.55	0.55	0.55	0.55	0.55	0.55	0.55	0.55	0.55	0.55		-3.80319	-0.0807202	-0.431794	0.599416	-0.180197	3.09626	2.45152	1.19701	1.23498	1.5309		-1.66823	1.43029	-0.194818	0.416744	-0.975359	1.58748	1.29978	1.11407	1.03375	1.53266
rxn00692, H2O + Gly + 5,10-Methylene-THF <=> Serine + THF	-0.742	-0.742	5.97933	-0.264995	-0.090527	3.11637		-0.742	-0.742	-0.742	-0.742	-0.742	-0.742	-0.742	-0.742	-0.742	-0.742		5.10147	1.09832	0.883766	-0.544337	0.5456	-3.28826	-2.58824	-1.32739	-1.52182	-1.66062		1.95156	-0.531022	0.378522	-0.35056	1.12323	-1.89842	-1.46517	-1.25849	-1.32718	-1.67958
rxn05348, H+ + Decanoyl-ACP + Malonyl-acyl-carrierprotein- => CO2 + 3-oxododecanoyl-acp + ACP	0.277	0.277	0.277	0.277	0.277	0.277		0.277	0.277	0.277	0.277	0.277	0.277	0.277	0.277	0.277	0.277		0.277	0.277	0.277	0.277	0.277	0.277	0.277	0.277	0.277	0.277		0.277	0.277	0.277	0.277	0.277	0.277	0.277	0.277	0.277	0.277
rxn00727, L-Glutamine + Chorismate => Pyruvate + GLU + H+ + Vitamin L1	0.05	0.05	0.05	0.05	-0.0403778	-0.13355		0.05	0.05	0.05	0.05	0.05	0.05	0.05	0.05	0.05	0.05		-0.244135	-0.39928	-0.140025	0.05	-0.0837766	-0.334341	0.237941	0.00378502	0.197534	-0.00189971		-0.0657867	-0.299205	-0.0818261	-0.033285	-0.0309209	0.05	0.19133	0.00922415	0.159235	0.0139392
rxn02159, NAD + L-Histidinol <=> NADH + H+ + L-Histidinal	0.096	0.096	0.096	0.487075	0.096	0.096		0.096	0.096	0.096	0.096	0.096	0.096	0.096	0.096	0.096	0.096		-0.923666	-0.71616	-0.231265	0.096	0.096	-1.72962	0.096	-0.0657524	-0.1253	-0.0908389		-0.226984	-0.413257	-0.128104	0.096	0.096	-0.122069	-0.035235	-0.0399195	-0.0990616	-0.0662737
rxn00423, Acetyl-CoA + Serine => CoA + O-Acetyl-L-serine	1.46315	0.841848	12.3187	0.0793849	0.045	0.045		0.045	0.045	0.045	0.045	0.045	0.045	0.045	0.045	0.045	0.045		0.045	0.045	0.045	0.045	0.045	0.045	0.045	0.045	0.045	0.045		0.045	0.045	0.045	0.045	0.045	0.045	0.045	0.045	0.045	0.045
rxn00863, H2O + NAD + L-Histidinal => NADH + 2 H+ + L-Histidine	0.096	0.096	0.096	0.487075	0.096	0.096		0.096	0.096	0.096	0.096	0.096	0.096	0.096	0.096	0.096	0.096		-0.923666	-0.71616	-0.231265	0.096	0.096	-1.72962	0.096	-0.0657524	-0.1253	-0.0908389		-0.226984	-0.413257	-0.128104	0.096	0.096	-0.122069	-0.035235	-0.0399195	-0.0990616	-0.0662737
rxn01465, H2O + L-Dihydroorotate <=> H+ + N-Carbamoyl-L-aspartate	-0.204	-0.204	-0.204	-0.204	-0.204	-0.204		-0.204	-0.204	-0.204	-0.204	-0.204	-0.204	-0.204	-0.204	-0.204	-0.204		-0.204	-0.204	-0.204	-0.204	-0.204	-0.204	-0.204	-0.204	-0.204	-0.204		-0.204	-0.204	-0.204	-0.204	-0.204	-0.204	-0.204	-0.204	-0.204	-0.204
rxn00179, ATP + GLU + H+ <=> ADP + L-Glutamyl 5-phosphate	0.215	0.215	0.215	1.00969	0.215	0.215		0.215	0.215	0.215	0.215	0.215	0.215	0.215	0.215	0.215	0.215		0.215	0.215	0.215	0.689392	0.215	0.215	1.20998	0.39986	0.794596	0.983116		0.215	0.215	0.215	0.215	0.215	0.485934	0.718832	0.384899	0.659741	0.89114
rxn05234, GTP + trdrd => H2O + dGTP + trdox	0.025	0.025	0.025	0.025	0.025	0.025		0.025	0.025	0.025	0.025	0.025	0.025	0.025	0.025	0.025	0.025		0.025	0.025	0.025	0.025	0.025	0.025	0.025	0.025	0.025	0.025		0.025	0.025	0.025	0.025	0.025	0.025	0.025	0.025	0.025	0.025
rxn00189, H2O + L-Glutamine => NH3 + GLU	-0.609	-1.3679	2.50814	-0.0490965	-0.270083	0.346989		-0.609	-0.609	-0.609	-0.609	-0.609	-0.609	-0.609	-0.609	-0.609	-0.609		-0.354083	-0.74724	-0.492874	-0.609	-0.20767	-3.01113	-0.609	-0.770752	-0.545771	-0.930778		-0.237264	-0.0269923	-0.121243	0.0239662	0.111196	-0.827069	-0.740235	-0.744919	-0.593395	-0.771274
rxn00800, Adenylosuccinate <=> AMP + Fumarate	-0.342	-0.342	0.924338	-0.342	-0.157479	-0.146978		-0.342	-0.342	-0.342	-0.342	-0.342	-0.342	-0.342	-0.342	-0.342	-0.342		0.167833	0.16776	-0.120305	-0.0455049	-0.169205	-0.486128	-0.640495	-0.264975	-0.415767	-0.38871		-0.171367	0.218182	-0.183809	0.0077971	-0.224665	-0.394865	-0.493425	-0.280836	-0.451235	-0.396091
rxn02789, 2-Isopropylmalate <=> H2O + 2-Isopropylmaleate	0.45	0.45	0.45	0.45	0.45	-2.98391		0.45	0.45	0.45	0.45	0.45	0.45	0.45	0.45	0.45	0.45		-5.29543	0.45	-1.30245	0.45	0.45	0.546085	1.61081	0.565537	0.650224	0.667979		-2.37154	0.45	-0.716661	-1.52386	-1.14414	0.780407	0.67209	0.55194	0.613852	0.666365
rxn00917, H2O + ATP + L-Glutamine + XMP => PPi + AMP + GLU + H+ + GMP	0.145	0.145	0.145	0.145	0.145	0.145		0.145	0.145	0.145	0.145	0.145	0.145	0.145	0.145	0.145	0.145		0.145	0.145	0.145	0.145	0.145	0.145	0.145	0.145	0.145	0.145		0.145	0.145	0.145	0.145	0.145	0.145	0.145	0.145	0.145	0.145
rxn02186, TPNH + H+ + ALCTT <=> TPN + 2,3-Dihydroxy-isovalerate	0.81	0.81	0.81	0.81	0.81	-3.69462		0.81	0.81	0.81	0.81	0.81	0.81	0.81	0.81	0.81	0.81		-7.17085	0.81	-0.942449	0.81	0.81	1.96302	3.64017	1.33377	1.93758	1.92065		-3.18159	0.81	-0.356661	-1.16386	-0.784142	2.20432	1.74884	1.26533	1.65267	1.81069
rxn02011, ATP + meso-2,6-Diaminopimelate + UDP-N-acetylmuramoyl-L-alanyl-D-glutamate => ADP + Phosphate + H+ + UDP-N-acetylmuramoyl-L-alanyl-D-gamma-glutamyl-meso-2,6-diaminopimelate	0.025	0.025	0.025	0.025	0.025	0.025		0.025	0.025	0.025	0.025	0.025	0.025	0.025	0.025	0.025	0.025		0.025	0.025	0.025	0.025	0.025	0.025	0.025	0.025	0.025	0.025		0.025	0.025	0.025	0.025	0.025	0.025	0.025	0.025	0.025	0.025
rxn00973, Citrate <=> Isocitrate	-46.8863	-44.1752	-95.822	-45.3857	-38.2973	-32.411		-41.6328	-114.474	-52.9532	-35.7064	-43.1299	-12.7196	-0.0120884	-49.6562	-50.8182	-45.8764		-29.6863	-60.2225	-42.2513	-34.398	-37.3295	-44.1607	-61.2391	-48.1471	-49.544	-46.1848		-29.72	-49.2291	-38.7154	-32.0682	-41.7583	-45.3253	-60.9515	-46.7671	-54.3523	-48.8378
rxn00781, NAD + Phosphate + Glyceraldehyde3-phosphate <=> NADH + 1,3-Bisphospho-D-glycerate	232.639	188.177	236.501	182.486	177.721	181.449		45.013	393.787	122.52	107.074	112.195	-20.6868	3.62218	119.118	94.5984	82.8238		57.7351	243.024	178.806	159.781	159.744	88.3163	221.992	187.739	165.504	124.03		131.431	239.024	183.234	163.529	174.999	187.404	236.2	178.82	192.122	147.026
rxn01575, 2-Oxoglutarate + L-Isoleucine <=> GLU + 3MOP	-0.245	-0.245	-0.245	-0.245	-0.245	1.384		-0.245	-0.245	-0.245	-0.245	-0.245	-0.245	-0.245	-0.245	-0.245	-0.245		2.44143	-0.245	0.567883	-0.245	-0.245	-0.533256	-1.01887	-0.33743	-0.4663	-0.525258		1.09569	-0.245	0.30867	-0.245	0.45092	-0.674529	-0.436805	-0.31296	-0.416654	-0.578563
rxn05333, (R)-3-Hydroxydecanoyl-[acyl-carrier protein] <=> H2O + (2E)-Decenoyl-[acp]	0.277	0.277	0.277	0.277	0.277	0.277		0.277	0.277	0.277	0.277	0.277	0.277	0.277	0.277	0.277	0.277		0.277	0.277	0.277	0.277	0.277	0.277	0.277	0.277	0.277	0.277		0.277	0.277	0.277	0.277	0.277	0.277	0.277	0.277	0.277	0.277
rxn02476, PEP + 3-phosphoshikimate <=> Phosphate + H+ + O5-(1-Carboxyvinyl)-3-phosphoshikimate	0.4	0.4	0.4	0.4	0.309622	-0.433622		0.4	0.4	0.4	0.4	0.4	0.4	0.4	0.4	0.4	0.4		-1.50207	-1.25888	-0.254529	-0.568551	0.266223	-0.224554	1.1186	0.43081	0.747758	0.555699		-0.453165	0.0507954	-0.0416176	-0.799304	-0.109802	0.743623	0.79554	0.43398	0.719901	0.598334
rxn03084, H2O + ATP + L-Glutamine + N-Formyl-GAR => ADP + Phosphate + GLU + H+ + 5'-Phosphoribosylformylglycinamidine	-0.293	-0.293	0.973338	-0.684075	-0.108479	-0.0979783		-0.293	-0.293	-0.293	-0.293	-0.293	-0.293	-0.293	-0.293	-0.293	-0.293		1.2365	1.02892	0.25596	0.00349506	-0.120205	1.38849	-0.591495	-0.0542226	-0.145466	-0.152871		0.200617	0.776439	0.0892958	0.0567971	-0.175665	-0.127797	-0.31319	-0.0959167	-0.207173	-0.184818
rxn05323, NAD + Myristoyl-ACP <= NADH + H+ + (2E)-Tetradecenoyl-[acp]	-0.277	-0.277	-0.277	-0.277	-0.277	-0.277		-0.277	-0.277	-0.277	-0.277	-0.277	-0.277	-0.277	-0.277	-0.277	-0.277		-0.277	-0.277	-0.277	-0.277	-0.277	-0.277	-0.277	-0.277	-0.277	-0.277		-0.277	-0.277	-0.277	-0.277	-0.277	-0.277	-0.277	-0.277	-0.277	-0.277
rxn00785, Neuberg ester + Glyceraldehyde3-phosphate <=> D-Xylulose5-phosphate + D-Erythrose4-phosphate	-45.3219	-36.4216	-81.589	-41.3142	-34.9593	-35.5247		-25.1569	-100.23	-39.818	-28.8697	-33.6931	18.1018	-4.01379	-42.9256	-40.4398	-34.8836		-25.6964	-51.3002	-38.4818	-30.0336	-32.1018	-32.8366	-55.3918	-44.9523	-44.5626	-40.1411		-28.548	-49.1256	-36.7269	-29.26	-37.4659	-37.9732	-55.7192	-42.4925	-49.4698	-41.6789
rxn05325, NAD + Octanoyl-ACP <= NADH + H+ + (2E)-Octenoyl-[acp]	-0.277	-0.277	-0.277	-0.277	-0.277	-0.277		-0.277	-0.277	-0.277	-0.277	-0.277	-0.277	-0.277	-0.277	-0.277	-0.277		-0.277	-0.277	-0.277	-0.277	-0.277	-0.277	-0.277	-0.277	-0.277	-0.277		-0.277	-0.277	-0.277	-0.277	-0.277	-0.277	-0.277	-0.277	-0.277	-0.277
rxn01304, Succinyl-CoA + L-Homoserine => CoA + O-Succinyl-L-homoserine	0.11	-0.383287	0.11	0.11	-0.251511	-0.302987		0.11	0.11	0.11	0.11	0.11	0.11	0.11	0.11	0.11	0.11		-1.38028	-1.0996	-0.533972	-0.137079	-0.447402	0.11	0.0547232	0.04838	0.204843	0.0477204		-0.365335	-0.981265	-0.265705	-0.148184	-0.229868	0.228947	0.0833859	0.0624282	0.211432	0.064924
rxn05336, TPN + R-3-hydroxypalmitoyl-acyl-carrierprotein- <=> TPNH + H+ + 3-oxohexadecanoyl-acp	-0.259	-0.259	-0.259	-0.259	-0.259	-0.259		-0.259	-0.259	-0.259	-0.259	-0.259	-0.259	-0.259	-0.259	-0.259	-0.259		-0.259	-0.259	-0.259	-0.259	-0.259	-0.259	-0.259	-0.259	-0.259	-0.259		-0.259	-0.259	-0.259	-0.259	-0.259	-0.259	-0.259	-0.259	-0.259	-0.259
rxn03194, 2-Oxobutyrate + 2-Hydroxyethyl-ThPP <=> TPP + 2-Aceto-2-hydroxybutanoate	0.245	0.245	0.245	0.245	0.245	-1.384		0.245	0.245	0.245	0.245	0.245	0.245	0.245	0.245	0.245	0.245		-2.44143	0.245	-0.567883	0.245	0.245	0.533256	1.01887	0.33743	0.4663	0.525258		-1.09569	0.245	-0.30867	0.245	-0.45092	0.674529	0.436805	0.31296	0.416654	0.578563
rxn01255, O5-(1-Carboxyvinyl)-3-phosphoshikimate => Phosphate + H+ + Chorismate	0.4	0.4	0.4	0.4	0.309622	-0.433622		0.4	0.4	0.4	0.4	0.4	0.4	0.4	0.4	0.4	0.4		-1.50207	-1.25888	-0.254529	-0.568551	0.266223	-0.224554	1.1186	0.43081	0.747758	0.555699		-0.453165	0.0507954	-0.0416176	-0.799304	-0.109802	0.743623	0.79554	0.43398	0.719901	0.598334
rxn00670, Phosphate + H+ + Propanoyl-CoA <=> CoA + Propanoyl phosphate	78.0251	47.7919	137.154	78.5873	59.1899	65.8026		18.9308	126.531	46.2292	18.9159	29.5125	0	0	30.2922	20.8203	22.0629		52.905	74.5114	72.9166	29.1553	41.9724	48.9074	58.5491	51.3063	49.0233	41.2499		44.005	69.5208	66.9545	36.8453	66.5089	60.7883	78.328	50.7727	83.658	56.3991
rxn01211, H2O + 5,10-Methenyltetrahydrofolate <=> H+ + 10-Formyl-THF	0.55	1.04329	-6.17133	0.0729948	0.260038	-2.89538		0.55	0.55	0.55	0.55	0.55	0.55	0.55	0.55	0.55	0.55		-3.80319	-0.0807202	-0.431794	0.599416	-0.180197	3.09626	2.45152	1.19701	1.23498	1.5309		-1.66823	1.43029	-0.194818	0.416744	-0.975359	1.58748	1.29978	1.11407	1.03375	1.53266
rxn03147, ATP + Aspartate + 5'-Phosphoribosyl-4-carboxy-5-aminoimidazole => ADP + Phosphate + 2 H+ + SAICAR	-0.293	-0.293	0.973338	-0.684075	-0.108479	-0.0979783		-0.293	-0.293	-0.293	-0.293	-0.293	-0.293	-0.293	-0.293	-0.293	-0.293		1.2365	1.02892	0.25596	0.00349506	-0.120205	1.38849	-0.591495	-0.0542226	-0.145466	-0.152871		0.200617	0.776439	0.0892958	0.0567971	-0.175665	-0.127797	-0.31319	-0.0959167	-0.207173	-0.184818
rxn05345, H+ + Dodecanoyl-ACP + Malonyl-acyl-carrierprotein- => CO2 + 3-oxotetradecanoyl-acp + ACP	0.277	0.277	0.277	0.277	0.277	0.277		0.277	0.277	0.277	0.277	0.277	0.277	0.277	0.277	0.277	0.277		0.277	0.277	0.277	0.277	0.277	0.277	0.277	0.277	0.277	0.277		0.277	0.277	0.277	0.277	0.277	0.277	0.277	0.277	0.277	0.277
rxn02373, TPN + Phosphate + L-Glutamate5-semialdehyde <= TPNH + L-Glutamyl 5-phosphate	-0.215	-0.215	-0.215	-1.00969	-0.215	-0.215		-0.215	-0.215	-0.215	-0.215	-0.215	-0.215	-0.215	-0.215	-0.215	-0.215		-0.215	-0.215	-0.215	-0.689392	-0.215	-0.215	-1.20998	-0.39986	-0.794596	-0.983116		-0.215	-0.215	-0.215	-0.215	-0.215	-0.485934	-0.718832	-0.384899	-0.659741	-0.89114
rxn02835, H2O + Phosphoribosyl-AMP <=> phosphoribosylformiminoaicar-phosphate	0.096	0.096	0.096	0.487075	0.096	0.096		0.096	0.096	0.096	0.096	0.096	0.096	0.096	0.096	0.096	0.096		-0.923666	-0.71616	-0.231265	0.096	0.096	-1.72962	0.096	-0.0657524	-0.1253	-0.0908389		-0.226984	-0.413257	-0.128104	0.096	0.096	-0.122069	-0.035235	-0.0399195	-0.0990616	-0.0662737
rxn03136, SAICAR <=> Fumarate + AICAR	-0.293	-0.293	0.973338	-0.684075	-0.108479	-0.0979783		-0.293	-0.293	-0.293	-0.293	-0.293	-0.293	-0.293	-0.293	-0.293	-0.293		1.2365	1.02892	0.25596	0.00349506	-0.120205	1.38849	-0.591495	-0.0542226	-0.145466	-0.152871		0.200617	0.776439	0.0892958	0.0567971	-0.175665	-0.127797	-0.31319	-0.0959167	-0.207173	-0.184818
rxn00612, TPN + GLYC-3-P <=> TPNH + H+ + Glycerone phosphate	-0.12	-0.12	-0.12	-0.12	-0.12	-0.12		-0.12	-0.12	-0.12	-0.12	-0.12	154.784	-0.12	-0.12	-0.12	5.58165		-0.12	-0.12	-0.12	-0.12	-0.12	-0.12	-0.12	-0.12	-0.12	-0.12		-0.12	-0.12	-1.91943	-0.12	-0.12	-0.12	-2.49691	-0.12	-2.21106	-0.12
rxn00239, ATP + GMP <=> ADP + GDP	0.145	0.145	0.145	0.145	0.145	0.145		0.145	0.145	0.145	0.145	0.145	0.145	0.145	0.145	0.145	0.145		0.145	0.145	0.145	0.145	0.145	0.145	0.145	0.145	0.145	0.145		0.145	0.145	0.145	0.145	0.145	0.145	0.145	0.145	0.145	0.145
rxn01000, H+ + Prephenate => H2O + CO2 + Phenylpyruvate	0.19	0.19	0.19	0.19	0.19	-0.460072		0.19	0.19	0.19	0.19	0.19	0.19	0.19	0.19	0.19	0.19		-1.10419	-0.74312	-0.274504	-0.551238	0.19	0.0939148	0.554827	0.236215	0.305919	0.304179		-0.425498	0.19	-0.119791	-0.676164	-0.238881	0.341987	0.332248	0.237572	0.314839	0.316213
rxn00410, ATP + NH3 + UTP <=> ADP + Phosphate + CTP + 2 H+	0.124	0.124	0.124	0.124	0.124	0.124		0.124	0.124	0.124	0.124	0.124	0.124	0.124	0.124	0.124	0.124		0.124	0.124	0.124	0.124	0.124	0.124	0.124	0.124	0.124	0.124		0.124	0.124	0.124	0.124	0.124	0.124	0.124	0.124	0.124	0.124
rxn01219, ATP + dCMP <=> ADP + dCDP	-0.025	-0.025	-0.025	-0.025	-0.025	-0.025		-0.025	-0.025	-0.025	-0.025	-0.025	-0.025	-0.025	-0.025	-0.025	-0.025		-0.025	-0.025	-0.025	-0.025	-0.025	-0.025	-0.025	-0.025	-0.025	-0.025		-0.025	-0.025	-0.025	-0.025	-0.025	-0.025	-0.025	-0.025	-0.025	-0.025
rxn00832, H2O + IMP <=> FAICAR	0.197	0.197	-1.06934	0.197	0.0124787	0.0019783		0.197	0.197	0.197	0.197	0.197	0.197	0.197	0.197	0.197	0.197		-0.312833	-0.31276	-0.0246953	-0.0994951	0.0242053	0.341128	0.495495	0.119975	0.270767	0.24371		0.026367	-0.363182	0.0388086	-0.152797	0.0796647	0.249865	0.348425	0.135836	0.306235	0.251091
rxn05340, TPN + D-3-Hydroxydodecanoyl-[acp] <=> TPNH + H+ + 3-oxododecanoyl-acp	-0.277	-0.277	-0.277	-0.277	-0.277	-0.277		-0.277	-0.277	-0.277	-0.277	-0.277	-0.277	-0.277	-0.277	-0.277	-0.277		-0.277	-0.277	-0.277	-0.277	-0.277	-0.277	-0.277	-0.277	-0.277	-0.277		-0.277	-0.277	-0.277	-0.277	-0.277	-0.277	-0.277	-0.277	-0.277	-0.277
rxn01673, ATP + dCDP <=> ADP + dCTP	-0.025	-0.025	-0.025	-0.025	-0.025	-0.025		-0.025	-0.025	-0.025	-0.025	-0.025	-0.025	-0.025	-0.025	-0.025	-0.025		-0.025	-0.025	-0.025	-0.025	-0.025	-0.025	-0.025	-0.025	-0.025	-0.025		-0.025	-0.025	-0.025	-0.025	-0.025	-0.025	-0.025	-0.025	-0.025	-0.025
rxn02380, beta-D-Glucose 6-phosphate <=> Neuberg ester	-140.303	-144.93	-227.773	-117.433	-105.623	-105.75		-76.3028	-301.523	-131.329	-87.4411	13.8289	53.4735	-12.8734	-137.354	-122.151	-35.4436		-74.3328	-151.475	-111.97	-89.2921	-13.1871	-97.5644	-155.963	-145.063	-135.289	-55.1714		-85.239	-147.721	-108.093	-86.48	-46.3768	-115.386	-158.501	-135.928	-149.881	-64.6916
rxn05329, (R)-3-Hydroxybutanoyl-[acyl-carrier protein] <=> H2O + But-2-enoyl-[acyl-carrier protein]	0.277	0.277	0.277	0.277	0.277	0.277		0.277	0.277	0.277	0.277	0.277	0.277	0.277	0.277	0.277	0.277		0.277	0.277	0.277	0.277	0.277	0.277	0.277	0.277	0.277	0.277		0.277	0.277	0.277	0.277	0.277	0.277	0.277	0.277	0.277	0.277
rxn01975, TPN + beta-D-Glucose 6-phosphate <=> TPNH + H+ + 6-Phospho-D-glucono-1,5-lactone	136.798	110.097	246.865	124.775	105.623	105.75		76.3028	301.523	120.286	87.4411	101.911	-53.4735	12.8734	129.609	122.151	105.483		74.3328	151.475	115	89.2921	96.909	97.5644	168.334	135.781	135.289	121.468		84.8247	147.721	110.156	86.48	112.246	115.386	168.771	128.398	149.881	126.175
rxn03062, NAD + 3-Isopropylmalate <=> NADH + H+ + 2-isopropyl-3-oxosuccinate	0.45	0.45	0.45	0.45	0.45	-2.98391		0.45	0.45	0.45	0.45	0.45	0.45	0.45	0.45	0.45	0.45		-5.29543	0.45	-1.30245	0.45	0.45	0.546085	1.61081	0.565537	0.650224	0.667979		-2.37154	0.45	-0.716661	-1.52386	-1.14414	0.780407	0.67209	0.55194	0.613852	0.666365
rxn02213, 3-Dehydroquinate => H2O + 3-Dehydroshikimate	0.4	0.4	0.4	0.4	0.309622	-0.433622		0.4	0.4	0.4	0.4	0.4	0.4	0.4	0.4	0.4	0.4		-1.50207	-1.25888	-0.254529	-0.568551	0.266223	-0.224554	1.1186	0.43081	0.747758	0.555699		-0.453165	0.0507954	-0.0416176	-0.799304	-0.109802	0.743623	0.79554	0.43398	0.719901	0.598334
rxn01116, D-Ribulose5-phosphate <=> D-Xylulose5-phosphate	91.0438	73.2432	163.578	83.0284	70.2282	70.6158		50.7138	200.861	80.0359	58.1394	67.7862	-35.8037	8.42757	86.2512	81.2795	70.1673		49.8908	101.341	76.709	59.4986	64.4699	65.4487	111.902	90.3355	89.873	80.8379		56.6429	98.302	73.4122	57.7207	74.8219	76.69	112.234	85.4189	99.6595	83.9562
rxn00693, L-Homocysteine + 5-Methyltetrahydrofolate <=> Methionine + THF	0.11	-0.383287	0.11	0.11	-0.251511	-0.302987		0.11	0.11	0.11	0.11	0.11	0.11	0.11	0.11	0.11	0.11		-1.38028	-1.0996	-0.533972	-0.137079	-0.447402	0.11	0.0547232	0.04838	0.204843	0.0477204		-0.365335	-0.981265	-0.265705	-0.148184	-0.229868	0.228947	0.0833859	0.0624282	0.211432	0.064924
rxn01434, ATP + Aspartate + Citrulline <=> PPi + AMP + L-Argininosuccinate	0.29	0.29	-2.24268	0.29	0.0113353	0.0835064		0.29	0.29	0.29	0.29	0.29	0.29	0.29	0.29	0.29	0.29		-0.435532	-0.28024	0.0366339	-0.30299	0.0781871	0.962596	0.699048	0.182165	0.29	0.435319		0.0645207	-0.48116	0.105443	-0.326309	0.13625	0.39573	0.45152	0.208448	0.399235	0.434243
rxn01333, Glyceraldehyde3-phosphate + Sedoheptulose7-phosphate <=> Neuberg ester + D-Erythrose4-phosphate	45.7219	36.8216	81.989	41.7142	35.2689	35.0911		25.5569	100.63	40.218	29.2697	34.0931	-17.7018	4.41379	43.3256	40.8398	35.2836		24.1944	50.0413	38.2272	29.465	32.3681	32.6121	56.5104	45.3832	45.3104	40.6968		28.0949	49.1764	36.6853	28.4607	37.3561	38.7168	56.5148	42.9264	50.1897	42.2773
rxn02507, H+ + 1-(2-carboxyphenylamino)-1-deoxyribulose 5-phosphate => H2O + CO2 + Indoleglycerol phosphate	0.05	0.05	0.05	0.05	-0.0403778	-0.13355		0.05	0.05	0.05	0.05	0.05	0.05	0.05	0.05	0.05	0.05		-0.244135	-0.39928	-0.140025	0.05	-0.0837766	-0.334341	0.237941	0.00378502	0.197534	-0.00189971		-0.0657867	-0.299205	-0.0818261	-0.033285	-0.0309209	0.05	0.19133	0.00922415	0.159235	0.0139392
rxn02320, 2-Oxoglutarate + L-Histidinol-phosphate <=> GLU + Imidazole-acetol phosphate	-0.096	-0.096	-0.096	-0.487075	-0.096	-0.096		-0.096	-0.096	-0.096	-0.096	-0.096	-0.096	-0.096	-0.096	-0.096	-0.096		0.923666	0.71616	0.231265	-0.096	-0.096	1.72962	-0.096	0.0657524	0.1253	0.0908389		0.226984	0.413257	0.128104	-0.096	-0.096	0.122069	0.035235	0.0399195	0.0990616	0.0662737
rxn03437, 2,3-Dihydroxy-3-methylvalerate => H2O + 3MOP	0.245	0.245	0.245	0.245	0.245	-1.384		0.245	0.245	0.245	0.245	0.245	0.245	0.245	0.245	0.245	0.245		-2.44143	0.245	-0.567883	0.245	0.245	0.533256	1.01887	0.33743	0.4663	0.525258		-1.09569	0.245	-0.30867	0.245	-0.45092	0.674529	0.436805	0.31296	0.416654	0.578563
rxn00461, UDP-N-acetylglucosamine + PEP <=> Phosphate + H+ + UDP-N-acetylglucosamine-enolpyruvate	0.025	0.025	0.025	0.025	0.025	0.025		0.025	0.025	0.025	0.025	0.025	0.025	0.025	0.025	0.025	0.025		0.025	0.025	0.025	0.025	0.025	0.025	0.025	0.025	0.025	0.025		0.025	0.025	0.025	0.025	0.025	0.025	0.025	0.025	0.025	0.025
rxn02008, ATP + D-Glutamate + UDP-N-acetylmuramoyl-L-alanine => ADP + Phosphate + H+ + UDP-N-acetylmuramoyl-L-alanyl-D-glutamate	0.025	0.025	0.025	0.025	0.025	0.025		0.025	0.025	0.025	0.025	0.025	0.025	0.025	0.025	0.025	0.025		0.025	0.025	0.025	0.025	0.025	0.025	0.025	0.025	0.025	0.025		0.025	0.025	0.025	0.025	0.025	0.025	0.025	0.025	0.025	0.025
rxn00527, 2-Oxoglutarate + Tyrosine <=> GLU + 4-Hydroxyphenylpyruvate	-0.16	-0.16	-0.16	-0.16	-0.16	-0.16		-0.16	-0.16	-0.16	-0.16	-0.16	-0.16	-0.16	-0.16	-0.16	-0.16		0.153743	0.11648	-0.16	0.0673129	-0.16	-0.0158722	-0.32583	-0.19081	-0.244305	-0.253419		-0.0381193	-0.16	-0.16	0.0898551	-0.16	-0.351636	-0.271963	-0.187184	-0.245827	-0.268182
rxn00690, ATP + FORM + THF <=> ADP + Phosphate + 10-Formyl-THF	-1.04	-1.53329	8.21401	-0.95407	-0.380996	2.79543		-1.04	-1.04	-1.04	-1.04	-1.04	-1.04	-1.04	-1.04	-1.04	-1.04		5.35252	1.4224	0.712449	-0.496426	0.0357867	-2.04889	-3.53851	-1.37121	-1.65121	-1.92748		1.84248	-0.290665	0.245305	-0.20715	0.720029	-1.96514	-1.9614	-1.34582	-1.54716	-1.96857
rxn03137, 10-Formyl-THF + AICAR <=> THF + FAICAR	-0.197	-0.197	1.06934	-0.197	-0.0124787	-0.0019783		-0.197	-0.197	-0.197	-0.197	-0.197	-0.197	-0.197	-0.197	-0.197	-0.197		0.312833	0.31276	0.0246953	0.0994951	-0.0242053	-0.341128	-0.495495	-0.119975	-0.270767	-0.24371		-0.026367	0.363182	-0.0388086	0.152797	-0.0796647	-0.249865	-0.348425	-0.135836	-0.306235	-0.251091
rxn05337, TPN + D-3-Hydroxyhexanoyl-[acp] <=> TPNH + H+ + 3-Oxohexanoyl-[acp]	-0.277	-0.277	-0.277	-0.277	-0.277	-0.277		-0.277	-0.277	-0.277	-0.277	-0.277	-0.277	-0.277	-0.277	-0.277	-0.277		-0.277	-0.277	-0.277	-0.277	-0.277	-0.277	-0.277	-0.277	-0.277	-0.277		-0.277	-0.277	-0.277	-0.277	-0.277	-0.277	-0.277	-0.277	-0.277	-0.277
rxn00260, 2-Oxoglutarate + Aspartate <=> GLU + Oxaloacetate	1.01778	-2.49516	13.9173	2.25995	0.229576	1.70085		-1.224	-1.224	-1.224	-1.224	-1.224	-1.224	-1.224	-1.224	-1.224	-1.224		5.87445	2.30112	1.32022	0.782283	2.12041	-3.43396	-2.2632	-1.46278	-1.62445	-1.57692		0.982041	3.34476	0.924766	2.55714	1.63251	-1.67335	-1.27815	-1.43468	-1.52049	-1.5215
rxn00117, ATP + UDP <=> ADP + UTP	0.254	0.254	0.254	0.254	0.254	0.254		0.254	0.254	0.254	0.254	0.254	0.254	0.254	0.254	0.254	0.254		0.254	0.254	0.254	0.254	0.254	0.254	0.254	0.254	0.254	0.254		0.254	0.254	0.254	0.254	0.254	0.254	0.254	0.254	0.254	0.254
rxn05322, NAD + Butyryl-ACP <= NADH + H+ + But-2-enoyl-[acyl-carrier protein]	-0.277	-0.277	-0.277	-0.277	-0.277	-0.277		-0.277	-0.277	-0.277	-0.277	-0.277	-0.277	-0.277	-0.277	-0.277	-0.277		-0.277	-0.277	-0.277	-0.277	-0.277	-0.277	-0.277	-0.277	-0.277	-0.277		-0.277	-0.277	-0.277	-0.277	-0.277	-0.277	-0.277	-0.277	-0.277	-0.277
rxn00898, 2,3-Dihydroxy-isovalerate => H2O + 3MOB	0.81	0.81	0.81	0.81	0.81	-3.69462		0.81	0.81	0.81	0.81	0.81	0.81	0.81	0.81	0.81	0.81		-7.17085	0.81	-0.942449	0.81	0.81	1.96302	3.64017	1.33377	1.93758	1.92065		-3.18159	0.81	-0.356661	-1.16386	-0.784142	2.20432	1.74884	1.26533	1.65267	1.81069
rxn05324, NAD + Dodecanoyl-ACP <= NADH + H+ + (2E)-Dodecenoyl-[acp]	-0.277	-0.277	-0.277	-0.277	-0.277	-0.277		-0.277	-0.277	-0.277	-0.277	-0.277	-0.277	-0.277	-0.277	-0.277	-0.277		-0.277	-0.277	-0.277	-0.277	-0.277	-0.277	-0.277	-0.277	-0.277	-0.277		-0.277	-0.277	-0.277	-0.277	-0.277	-0.277	-0.277	-0.277	-0.277	-0.277
rxn02286, ATP + ALA + UDP-MurNAc => ADP + Phosphate + H+ + UDP-N-acetylmuramoyl-L-alanine	0.025	0.025	0.025	0.025	0.025	0.025		0.025	0.025	0.025	0.025	0.025	0.025	0.025	0.025	0.025	0.025		0.025	0.025	0.025	0.025	0.025	0.025	0.025	0.025	0.025	0.025		0.025	0.025	0.025	0.025	0.025	0.025	0.025	0.025	0.025	0.025
rxn01991, H2O + TPN + meso-2,6-Diaminopimelate <=> TPNH + NH3 + H+ + L-2-Amino-6-oxopimelate	-0.335	-0.335	-0.335	-0.335	-0.335	-0.335		-0.335	-0.335	-0.335	-0.335	-0.335	-0.335	-0.335	-0.335	-0.335	-0.335		-0.335	-0.335	-0.335	-0.335	-0.335	-0.335	-0.987266	-0.42743	-0.450919	-0.459559		-0.335	-0.335	-0.335	0.256324	-0.335	-0.447338	-0.425855	-0.416552	-0.444235	-0.479243
rxn00545, ATP + Neuberg ester <=> ADP + D-Fructose1-6-bisphosphate	252.128	142.016	353.942	231.976	213.06	239.767		51.7886	476.279	134.157	111.526	355.78	28.2724	-6.5507	120.85	98.5025	270.835		120.526	295.528	236.123	177.271	350.459	109.184	266.736	201.434	183.699	271.271		169.561	280.592	230.722	194.297	353.397	213.977	294.923	192.944	234.223	292.88
rxn00710, H+ + Orotidylic acid => CO2 + UMP	0.204	0.204	0.204	0.204	0.204	0.204		0.204	0.204	0.204	0.204	0.204	0.204	0.204	0.204	0.204	0.204		0.204	0.204	0.204	0.204	0.204	0.204	0.204	0.204	0.204	0.204		0.204	0.204	0.204	0.204	0.204	0.204	0.204	0.204	0.204	0.204
rxn05350, H+ + Hexanoyl-ACP + Malonyl-acyl-carrierprotein- => CO2 + 3-oxooctanoyl-acp + ACP	0.277	0.277	0.277	0.277	0.277	0.277		0.277	0.277	0.277	0.277	0.277	0.277	0.277	0.277	0.277	0.277		0.277	0.277	0.277	0.277	0.277	0.277	0.277	0.277	0.277	0.277		0.277	0.277	0.277	0.277	0.277	0.277	0.277	0.277	0.277	0.277
rxn05342, TPN + HMA <=> TPNH + H+ + 3-oxotetradecanoyl-acp	-0.277	-0.277	-0.277	-0.277	-0.277	-0.277		-0.277	-0.277	-0.277	-0.277	-0.277	-0.277	-0.277	-0.277	-0.277	-0.277		-0.277	-0.277	-0.277	-0.277	-0.277	-0.277	-0.277	-0.277	-0.277	-0.277		-0.277	-0.277	-0.277	-0.277	-0.277	-0.277	-0.277	-0.277	-0.277	-0.277
rxn01637, 2-Oxoglutarate + N-Acetylornithine <=> GLU + 2-Acetamido-5-oxopentanoate	-0.29	-0.29	2.24268	-0.272808	-0.0113353	-0.0835064		-0.29	-0.29	-0.29	-0.29	-0.29	-0.29	-0.29	-0.29	-0.29	-0.29		0.768884	0.28024	-0.0366339	0.30299	-0.0781871	-0.962596	-0.643771	-0.182165	-0.29	-0.435319		-0.0645207	0.48116	-0.105443	0.326309	-0.13625	-0.39573	-0.45152	-0.208448	-0.399235	-0.434243
rxn00786, D-Fructose1-6-bisphosphate <=> Glycerone phosphate + Glyceraldehyde3-phosphate	93.706	75.9253	77.5038	70.6334	71.4738	73.1013		9.97553	146.826	41.3984	39.1497	39.2984	-78.6972	-0.148304	38.1438	27.1268	21.1668		16.2139	96.1343	70.3044	64.9212	63.9353	27.9795	83.2538	71.464	60.4443	42.0178		51.5471	95.1715	74.2664	67.2235	68.8544	74.7627	91.4057	68.2315	72.3644	52.739
rxn00157, Acetyl-CoA + FORM <=> CoA + Pyruvate	1.04	1.53329	-8.21401	0.95407	0.380996	-2.79543		1.04	1.04	1.04	1.04	1.04	1.04	1.04	0.726013	-0.397299	1.04		-5.35252	-1.4224	-0.712449	0.496426	-0.0357867	2.04889	0.498288	-0.0229444	-0.835785	1.92748		-1.84248	0.290665	-0.245305	0.20715	-0.720029	1.96514	-0.406338	0.292443	0.181729	1.04902
rxn03175, phosphoribosylformiminoaicar-phosphate <=> phosphoribulosylformimino-AICAR-phosphate	0.096	0.096	0.096	0.487075	0.096	0.096		0.096	0.096	0.096	0.096	0.096	0.096	0.096	0.096	0.096	0.096		-0.923666	-0.71616	-0.231265	0.096	0.096	-1.72962	0.096	-0.0657524	-0.1253	-0.0908389		-0.226984	-0.413257	-0.128104	0.096	0.096	-0.122069	-0.035235	-0.0399195	-0.0990616	-0.0662737
rxn05334, (R)-3-Hydroxyoctanoyl-[acyl-carrier protein] <=> H2O + (2E)-Octenoyl-[acp]	0.277	0.277	0.277	0.277	0.277	0.277		0.277	0.277	0.277	0.277	0.277	0.277	0.277	0.277	0.277	0.277		0.277	0.277	0.277	0.277	0.277	0.277	0.277	0.277	0.277	0.277		0.277	0.277	0.277	0.277	0.277	0.277	0.277	0.277	0.277	0.277
rxn02834, H2O + Phosphoribosyl-ATP => PPi + Phosphoribosyl-AMP	0.096	0.096	0.096	0.487075	0.096	0.096		0.096	0.096	0.096	0.096	0.096	0.096	0.096	0.096	0.096	0.096		-0.923666	-0.71616	-0.231265	0.096	0.096	-1.72962	0.096	-0.0657524	-0.1253	-0.0908389		-0.226984	-0.413257	-0.128104	0.096	0.096	-0.122069	-0.035235	-0.0399195	-0.0990616	-0.0662737
rxn00806, 2-Oxoglutarate + L-Leucine <=> GLU + 4MOP	-0.45	-0.45	-0.45	-0.45	-0.45	2.98391		-0.45	-0.45	-0.45	-0.45	-0.45	-0.45	-0.45	-0.45	-0.45	-0.45		5.29543	-0.45	1.30245	-0.45	-0.45	-0.546085	-1.61081	-0.565537	-0.650224	-0.667979		2.37154	-0.45	0.716661	1.52386	1.14414	-0.780407	-0.67209	-0.55194	-0.613852	-0.666365
rxn01018, Aspartate + Carbamoylphosphate => Phosphate + 2 H+ + N-Carbamoyl-L-aspartate	0.204	0.204	0.204	0.204	0.204	0.204		0.204	0.204	0.204	0.204	0.204	0.204	0.204	0.204	0.204	0.204		0.204	0.204	0.204	0.204	0.204	0.204	0.204	0.204	0.204	0.204		0.204	0.204	0.204	0.204	0.204	0.204	0.204	0.204	0.204	0.204
rxn01332, H2O + PEP + D-Erythrose4-phosphate => Phosphate + H+ + DAHP	0.4	0.4	0.4	0.4	0.309622	-0.433622		0.4	0.4	0.4	0.4	0.4	0.4	0.4	0.4	0.4	0.4		-1.50207	-1.25888	-0.254529	-0.568551	0.266223	-0.224554	1.1186	0.43081	0.747758	0.555699		-0.453165	0.0507954	-0.0416176	-0.799304	-0.109802	0.743623	0.79554	0.43398	0.719901	0.598334
rxn00193, GLU <=> D-Glutamate	0.025	0.025	0.025	0.025	0.025	0.025		0.025	0.025	0.025	0.025	0.025	0.025	0.025	0.025	0.025	0.025		0.025	0.025	0.025	0.025	0.025	0.025	0.025	0.025	0.025	0.025		0.025	0.025	0.025	0.025	0.025	0.025	0.025	0.025	0.025	0.025
rxn01200, Glyceraldehyde3-phosphate + Sedoheptulose7-phosphate <=> Ribose 5-phosphate + D-Xylulose5-phosphate	-45.7219	-36.8216	-81.989	-41.7142	-35.2689	-35.0911		-25.5569	-100.63	-40.218	-29.2697	-34.0931	17.7018	-4.41379	-43.3256	-40.8398	-35.2836		-24.1944	-50.0413	-38.2272	-29.465	-32.3681	-32.6121	-56.5104	-45.3832	-45.3104	-40.6968		-28.0949	-49.1764	-36.6853	-28.4607	-37.3561	-38.7168	-56.5148	-42.9264	-50.1897	-42.2773
rxn05335, HMA <=> H2O + (2E)-Tetradecenoyl-[acp]	0.277	0.277	0.277	0.277	0.277	0.277		0.277	0.277	0.277	0.277	0.277	0.277	0.277	0.277	0.277	0.277		0.277	0.277	0.277	0.277	0.277	0.277	0.277	0.277	0.277	0.277		0.277	0.277	0.277	0.277	0.277	0.277	0.277	0.277	0.277	0.277
rxn05346, H+ + Butyryl-ACP + Malonyl-acyl-carrierprotein- => CO2 + 3-Oxohexanoyl-[acp] + ACP	0.277	0.277	0.277	0.277	0.277	0.277		0.277	0.277	0.277	0.277	0.277	0.277	0.277	0.277	0.277	0.277		0.277	0.277	0.277	0.277	0.277	0.277	0.277	0.277	0.277	0.277		0.277	0.277	0.277	0.277	0.277	0.277	0.277	0.277	0.277	0.277
rxn00649, H2S + O-Acetyl-L-serine => ACET + H+ + L-Cysteine	1.46315	0.841848	12.3187	0.0793849	0.045	0.045		0.045	0.045	0.045	0.045	0.045	0.045	0.045	0.045	0.045	0.045		0.045	0.045	0.045	0.045	0.045	0.045	0.045	0.045	0.045	0.045		0.045	0.045	0.045	0.045	0.045	0.045	0.045	0.045	0.045	0.045
rxn02937, ATP + 5'-Phosphoribosylformylglycinamidine <=> ADP + Phosphate + H+ + AIR	-0.293	-0.293	0.973338	-0.684075	-0.108479	-0.0979783		-0.293	-0.293	-0.293	-0.293	-0.293	-0.293	-0.293	-0.293	-0.293	-0.293		1.2365	1.02892	0.25596	0.00349506	-0.120205	1.38849	-0.591495	-0.0542226	-0.145466	-0.152871		0.200617	0.776439	0.0892958	0.0567971	-0.175665	-0.127797	-0.31319	-0.0959167	-0.207173	-0.184818
rxn05341, TPN + (R)-3-Hydroxyoctanoyl-[acyl-carrier protein] <=> TPNH + H+ + 3-oxooctanoyl-acp	-0.277	-0.277	-0.277	-0.277	-0.277	-0.277		-0.277	-0.277	-0.277	-0.277	-0.277	-0.277	-0.277	-0.277	-0.277	-0.277		-0.277	-0.277	-0.277	-0.277	-0.277	-0.277	-0.277	-0.277	-0.277	-0.277		-0.277	-0.277	-0.277	-0.277	-0.277	-0.277	-0.277	-0.277	-0.277	-0.277
rxn00929, NAD + L-Proline <=> NADH + H+ + 1-Pyrroline-5-carboxylate	-0.215	-0.215	-0.215	-1.00969	-0.215	-0.215		-0.215	-0.215	-0.215	-0.215	-0.215	-0.215	-0.215	-0.215	-0.215	-0.215		-0.215	-0.215	-0.215	-0.689392	-0.215	-0.215	-1.20998	-0.39986	-0.794596	-0.983116		-0.215	-0.215	-0.215	-0.215	-0.215	-0.485934	-0.718832	-0.384899	-0.659741	-0.89114
rxn00459, 2-Phospho-D-glycerate <=> H2O + PEP	232.639	188.177	236.501	182.486	177.721	181.449		45.013	393.787	122.52	107.074	112.195	-20.6868	3.62218	119.118	94.5984	82.8238		57.7351	243.024	178.806	159.781	159.744	88.3163	221.992	187.739	165.504	124.03		131.431	239.024	183.234	163.529	174.999	187.404	236.2	178.82	192.122	147.026
rxn05328, NAD + hexadecanoyl-acp <= NADH + H+ + (2E)-Hexadecenoyl-[acp]	-0.14	-0.14	-0.14	-0.14	-0.14	-0.14		-0.14	-0.14	-0.14	-0.14	-0.14	-0.14	-0.14	-0.14	-0.14	-0.14		-0.14	-0.14	-0.14	-0.14	-0.14	-0.14	-0.14	-0.14	-0.14	-0.14		-0.14	-0.14	-0.14	-0.14	-0.14	-0.14	-0.14	-0.14	-0.14	-0.14
rxn00902, CoA + H+ + 2-Isopropylmalate <= H2O + Acetyl-CoA + 3MOB	-0.45	-0.45	-0.45	-0.45	-0.45	2.98391		-0.45	-0.45	-0.45	-0.45	-0.45	-0.45	-0.45	-0.45	-0.45	-0.45		5.29543	-0.45	1.30245	-0.45	-0.45	-0.546085	-1.61081	-0.565537	-0.650224	-0.667979		2.37154	-0.45	0.716661	1.52386	1.14414	-0.780407	-0.67209	-0.55194	-0.613852	-0.666365
rxn03164, ATP + D-Ala-D-Ala + UDP-N-acetylmuramoyl-L-alanyl-D-gamma-glutamyl-meso-2,6-diaminopimelate => ADP + Phosphate + H+ + UDP-N-acetylmuramoyl-L-alanyl-D-glutamyl-6-carboxy-L-lysyl-D-alanyl- D-alanine	0.025	0.025	0.025	0.025	0.025	0.025		0.025	0.025	0.025	0.025	0.025	0.025	0.025	0.025	0.025	0.025		0.025	0.025	0.025	0.025	0.025	0.025	0.025	0.025	0.025	0.025		0.025	0.025	0.025	0.025	0.025	0.025	0.025	0.025	0.025	0.025
rxn00248, NAD + MALA <=> NADH + Oxaloacetate + H+	-171.789	-125.474	-295.55	-149.647	-128.304	-148.12		-62.1587	-351.35	-124.771	-91.6235	-105.298	-14.3146	-1.60709	-145.058	-120.829	-104.703		-97.089	-177.956	-142.49	-103.139	-110.64	-94.7592	-188.445	-162.822	-149.839	-130.799		-111.519	-192.063	-137.901	-109.461	-136.348	-131.148	-198.972	-152.171	-173.741	-137.817
rxn02160, H2O + L-Histidinol-phosphate => Phosphate + H+ + L-Histidinol	0.096	0.096	0.096	0.487075	0.096	0.096		0.096	0.096	0.096	0.096	0.096	0.096	0.096	0.096	0.096	0.096		-0.923666	-0.71616	-0.231265	0.096	0.096	-1.72962	0.096	-0.0657524	-0.1253	-0.0908389		-0.226984	-0.413257	-0.128104	0.096	0.096	-0.122069	-0.035235	-0.0399195	-0.0990616	-0.0662737
rxn02212, DAHP => Phosphate + H+ + 3-Dehydroquinate	0.4	0.4	0.4	0.4	0.309622	-0.433622		0.4	0.4	0.4	0.4	0.4	0.4	0.4	0.4	0.4	0.4		-1.50207	-1.25888	-0.254529	-0.568551	0.266223	-0.224554	1.1186	0.43081	0.747758	0.555699		-0.453165	0.0507954	-0.0416176	-0.799304	-0.109802	0.743623	0.79554	0.43398	0.719901	0.598334
rxn05330, D-3-Hydroxyhexanoyl-[acp] <=> H2O + (2E)-Hexenoyl-[acp]	0.277	0.277	0.277	0.277	0.277	0.277		0.277	0.277	0.277	0.277	0.277	0.277	0.277	0.277	0.277	0.277		0.277	0.277	0.277	0.277	0.277	0.277	0.277	0.277	0.277	0.277		0.277	0.277	0.277	0.277	0.277	0.277	0.277	0.277	0.277	0.277
rxn01387, TPN + Isocitrate <=> TPNH + H+ + Oxalosuccinate	-46.8863	-44.1752	-95.822	-45.3857	-38.2973	-32.411		-41.6328	-114.474	-52.9532	-35.7064	-43.1299	-12.7196	-0.0120884	-49.6562	-50.8182	-45.8764		-29.6863	-60.2225	-42.2513	-34.398	-37.3295	-44.1607	-61.2391	-48.1471	-49.544	-46.1848		-29.72	-49.2291	-38.7154	-32.0682	-41.7583	-45.3253	-60.9515	-46.7671	-54.3523	-48.8378
rxn00802, L-Argininosuccinate <=> Arginine + Fumarate	0.29	0.29	-2.24268	0.29	0.0113353	0.0835064		0.29	0.29	0.29	0.29	0.29	0.29	0.29	0.29	0.29	0.29		-0.435532	-0.28024	0.0366339	-0.30299	0.0781871	0.962596	0.699048	0.182165	0.29	0.435319		0.0645207	-0.48116	0.105443	-0.326309	0.13625	0.39573	0.45152	0.208448	0.399235	0.434243
rxn00225, ATP + ACET + H+ <=> ADP + Acetylphosphate	-62.0243	-61.4017	-132.728	-60.9146	-56.1285	-62.8673		-60.4465	-176.477	-75.034	-55.9236	-65.2266	-49.3889	0.335	-77.5785	-80.1538	-69.7705		-68.218	-91.0589	-63.5449	-55.0305	-57.4453	-60.1987	-89.1028	-71.9298	-74.0746	-65.6191		-55.919	-76.5046	-55.9679	-53.4172	-63.2769	-57.4003	-84.5309	-66.8296	-70.6128	-65.3948
rxn00148, ATP + Pyruvate <=> ADP + PEP	58.5656	52.1384	44.8083	-44.9857	-71.772	-50.9666		9.27077	-90.8295	44.9688	-199.344	-214.959	-165.815	-204.766	-78.9464	-81.7271	-131.53		-103.978	-117.423	-31.9412	-170.544	-161.88	28.0256	-104.571	-83.584	-81.1238	-91.8639		-76.9948	-108.585	-48.1472	-154.568	-102.667	-94.0167	-92.1432	-79.3147	-44.7588	-77.0274
rxn00493, 2-Oxoglutarate + L-Phenylalanine <=> GLU + Phenylpyruvate	-0.19	-0.19	-0.19	-0.19	-0.19	0.460072		-0.19	-0.19	-0.19	-0.19	-0.19	-0.19	-0.19	-0.19	-0.19	-0.19		1.10419	0.74312	0.274504	0.551238	-0.19	-0.0939148	-0.554827	-0.236215	-0.305919	-0.304179		0.425498	-0.19	0.119791	0.676164	0.238881	-0.341987	-0.332248	-0.237572	-0.314839	-0.316213
rxn00173, Phosphate + Acetyl-CoA + H+ <=> CoA + Acetylphosphate	62.0243	61.4017	132.728	60.9146	56.1285	62.8673		60.4465	176.477	75.034	55.9236	65.2266	49.3889	-0.335	77.5785	80.1538	69.7705		68.218	91.0589	63.5449	55.0305	57.4453	60.1987	89.1028	71.9298	74.0746	65.6191		55.919	76.5046	55.9679	53.4172	63.2769	57.4003	84.5309	66.8296	70.6128	65.3948
rxn00789, PPi + Phosphoribosyl-ATP <= ATP + PRPP	-0.096	-0.096	-0.096	-0.487075	-0.096	-0.096		-0.096	-0.096	-0.096	-0.096	-0.096	-0.096	-0.096	-0.096	-0.096	-0.096		0.923666	0.71616	0.231265	-0.096	-0.096	1.72962	-0.096	0.0657524	0.1253	0.0908389		0.226984	0.413257	0.128104	-0.096	-0.096	0.122069	0.035235	0.0399195	0.0990616	0.0662737
rxn02895, ATP + Gly + 5-Phosphoribosylamine => ADP + Phosphate + H+ + GAR	-0.293	-0.293	0.973338	-0.684075	-0.108479	-0.0979783		-0.293	-0.293	-0.293	-0.293	-0.293	-0.293	-0.293	-0.293	-0.293	-0.293		1.2365	1.02892	0.25596	0.00349506	-0.120205	1.38849	-0.591495	-0.0542226	-0.145466	-0.152871		0.200617	0.776439	0.0892958	0.0567971	-0.175665	-0.127797	-0.31319	-0.0959167	-0.207173	-0.184818
rxn01115, TPN + 6-Phospho-D-gluconate => TPNH + CO2 + D-Ribulose5-phosphate	136.798	110.097	246.865	124.775	105.623	105.75		76.3028	301.523	120.286	87.4411	101.911	-53.4735	12.8734	129.609	122.151	105.483		74.3328	151.475	115	89.2921	96.909	97.5644	168.334	135.781	135.289	121.468		84.8247	147.721	110.156	86.48	112.246	115.386	168.771	128.398	149.881	126.175
rxn05327, NAD + Decanoyl-ACP <= NADH + H+ + (2E)-Decenoyl-[acp]	-0.277	-0.277	-0.277	-0.277	-0.277	-0.277		-0.277	-0.277	-0.277	-0.277	-0.277	-0.277	-0.277	-0.277	-0.277	-0.277		-0.277	-0.277	-0.277	-0.277	-0.277	-0.277	-0.277	-0.277	-0.277	-0.277		-0.277	-0.277	-0.277	-0.277	-0.277	-0.277	-0.277	-0.277	-0.277	-0.277
rxn01643, TPN + Phosphate + L-Aspartic 4-semialdehyde <= TPNH + 4-Phospho-L-aspartate	-0.445	0.0482866	-0.445	-0.445	-0.083489	-0.0320129		-0.445	-0.445	-0.445	-0.445	-0.445	-0.445	-0.445	-0.445	-0.445	-0.445		1.04528	0.7646	0.198972	-0.197921	0.112402	-0.445	-1.04199	-0.47581	-0.655762	-0.50728		0.0303348	0.646265	-0.0692955	0.404507	-0.105132	-0.676285	-0.509241	-0.47898	-0.655667	-0.544167
rxn01362, PPi + Orotidylic acid <= PRPP + Orotate	-0.204	-0.204	-0.204	-0.204	-0.204	-0.204		-0.204	-0.204	-0.204	-0.204	-0.204	-0.204	-0.204	-0.204	-0.204	-0.204		-0.204	-0.204	-0.204	-0.204	-0.204	-0.204	-0.204	-0.204	-0.204	-0.204		-0.204	-0.204	-0.204	-0.204	-0.204	-0.204	-0.204	-0.204	-0.204	-0.204
rxn02929, TPN + tetrahydrodipicolinate <=> TPNH + H+ + Dihydrodipicolinate	-0.335	-0.335	-0.335	-0.335	-0.335	-0.335		-0.335	-0.335	-0.335	-0.335	-0.335	-0.335	-0.335	-0.335	-0.335	-0.335		-0.335	-0.335	-0.335	-0.335	-0.335	-0.335	-0.987266	-0.42743	-0.450919	-0.459559		-0.335	-0.335	-0.335	0.256324	-0.335	-0.447338	-0.425855	-0.416552	-0.444235	-0.479243
rxn02811, 3-Isopropylmalate <=> H2O + 2-Isopropylmaleate	-0.45	-0.45	-0.45	-0.45	-0.45	2.98391		-0.45	-0.45	-0.45	-0.45	-0.45	-0.45	-0.45	-0.45	-0.45	-0.45		5.29543	-0.45	1.30245	-0.45	-0.45	-0.546085	-1.61081	-0.565537	-0.650224	-0.667979		2.37154	-0.45	0.716661	1.52386	1.14414	-0.780407	-0.67209	-0.55194	-0.613852	-0.666365
rxn05939, CO2 + H+ + Succinyl-CoA + Reducedferredoxin <=> CoA + 2-Oxoglutarate + Oxidizedferredoxin	48.1363	46.1841	91.4222	48.1624	40.3306	30.6553		42.8828	115.724	54.2032	36.9564	44.3799	13.9696	1.26209	50.9062	52.0682	47.1264		28.6029	60.2283	42.8045	35.5294	39.5383	47.7168	66.2037	49.8439	53.2493	50.6941		28.6848	49.8826	38.4428	30.8113	42.1344	46.952	62.8669	48.1054	55.9456	51.35
rxn03135, GLU + H+ + D-erythro-imidazol-glycerol-phosphate + AICAR <= L-Glutamine + phosphoribulosylformimino-AICAR-phosphate	-0.096	-0.096	-0.096	-0.487075	-0.096	-0.096		-0.096	-0.096	-0.096	-0.096	-0.096	-0.096	-0.096	-0.096	-0.096	-0.096		0.923666	0.71616	0.231265	-0.096	-0.096	1.72962	-0.096	0.0657524	0.1253	0.0908389		0.226984	0.413257	0.128104	-0.096	-0.096	0.122069	0.035235	0.0399195	0.0990616	0.0662737
rxn00469, H2O + N-Acetylornithine <=> ACET + Ornithine	0.29	0.29	-2.24268	0.272808	0.0113353	0.0835064		0.29	0.29	0.29	0.29	0.29	0.29	0.29	0.29	0.29	0.29		-0.768884	-0.28024	0.0366339	-0.30299	0.0781871	0.962596	0.643771	0.182165	0.29	0.435319		0.0645207	-0.48116	0.105443	-0.326309	0.13625	0.39573	0.45152	0.208448	0.399235	0.434243
rxn09272, Succinate + Ubiquinone-8 <=> Fumarate + Ubiquinol-8	-171.444	-125.129	-295.205	-148.911	-128.05	-147.959		-61.8137	-351.005	-124.426	-91.2785	-104.953	-13.9696	-1.26209	-144.713	-120.484	-104.358		-98.0578	-178.873	-142.662	-102.794	-110.429	-96.6241	-187.912	-162.685	-149.568	-130.692		-111.612	-192.576	-137.912	-109.199	-136.084	-131.021	-198.617	-152.002	-173.482	-137.671
rxn00791, PPi + N-5-phosphoribosyl-anthranilate <= Vitamin L1 + PRPP	-0.05	-0.05	-0.05	-0.05	0.0403778	0.13355		-0.05	-0.05	-0.05	-0.05	-0.05	-0.05	-0.05	-0.05	-0.05	-0.05		0.244135	0.39928	0.140025	-0.05	0.0837766	0.334341	-0.237941	-0.00378502	-0.197534	0.00189971		0.0657867	0.299205	0.0818261	0.033285	0.0309209	-0.05	-0.19133	-0.00922415	-0.159235	-0.0139392
rxn00247, ATP + Oxaloacetate + H+ => ADP + CO2 + PEP	-128.33	-83.4802	-205.755	-114.703	-90.6771	-108.593		-17.8443	-220.657	-73.9226	-44.5021	-54.4178	65.7112	4.38573	-82.8408	-56.9079	-50.2277		-61.9102	-117.58	-106.465	-57.3616	-68.3254	-56.6208	-120.702	-109.001	-95.9453	-85.2222		-74.0187	-131.974	-104.447	-67.6882	-97.9362	-95.6188	-144.203	-105.229	-133.651	-96.736
rxn01917, ATP + H+ + N-Acetyl-L-glutamate <=> ADP + n-acetylglutamyl-phosphate	0.29	0.29	-2.24268	0.272808	0.0113353	0.0835064		0.29	0.29	0.29	0.29	0.29	0.29	0.29	0.29	0.29	0.29		-0.768884	-0.28024	0.0366339	-0.30299	0.0781871	0.962596	0.643771	0.182165	0.29	0.435319		0.0645207	-0.48116	0.105443	-0.326309	0.13625	0.39573	0.45152	0.208448	0.399235	0.434243
rxn01100, ATP + H+ + 3-Phosphoglycerate <=> ADP + 1,3-Bisphospho-D-glycerate	-232.639	-188.177	-236.501	-182.486	-177.721	-181.449		-45.013	-393.787	-122.52	-107.074	-112.195	20.6868	-3.62218	-119.118	-94.5984	-82.8238		-57.7351	-243.024	-178.806	-159.781	-159.744	-88.3163	-221.992	-187.739	-165.504	-124.03		-131.431	-239.024	-183.234	-163.529	-174.999	-187.404	-236.2	-178.82	-192.122	-147.026
rxn00747, Glyceraldehyde3-phosphate <=> Glycerone phosphate	-93.586	-75.8053	-77.3838	-70.5134	-71.3538	-72.9813		-9.85553	-146.706	-41.2784	-39.0297	-39.1784	-76.0872	0.268304	-38.0238	-27.0068	-26.7484		-16.0939	-96.0143	-70.1844	-64.8012	-63.8153	-27.8595	-83.1338	-71.344	-60.3243	-41.8978		-51.4271	-95.0515	-72.347	-67.1035	-68.7344	-74.6427	-88.9088	-68.1115	-70.1533	-52.619
rxn02285, TPN + UDP-MurNAc <=> TPNH + H+ + UDP-N-acetylglucosamine-enolpyruvate	-0.025	-0.025	-0.025	-0.025	-0.025	-0.025		-0.025	-0.025	-0.025	-0.025	-0.025	-0.025	-0.025	-0.025	-0.025	-0.025		-0.025	-0.025	-0.025	-0.025	-0.025	-0.025	-0.025	-0.025	-0.025	-0.025		-0.025	-0.025	-0.025	-0.025	-0.025	-0.025	-0.025	-0.025	-0.025	-0.025
rxn00237, ATP + GDP <=> ADP + GTP	0.145	0.145	0.145	0.145	0.145	0.145		0.145	0.145	0.145	0.145	0.145	0.145	0.145	0.145	0.145	0.145		0.145	0.145	0.145	0.145	0.145	0.145	0.145	0.145	0.145	0.145		0.145	0.145	0.145	0.145	0.145	0.145	0.145	0.145	0.145	0.145
rxn05331, D-3-Hydroxydodecanoyl-[acp] <=> H2O + (2E)-Dodecenoyl-[acp]	0.277	0.277	0.277	0.277	0.277	0.277		0.277	0.277	0.277	0.277	0.277	0.277	0.277	0.277	0.277	0.277		0.277	0.277	0.277	0.277	0.277	0.277	0.277	0.277	0.277	0.277		0.277	0.277	0.277	0.277	0.277	0.277	0.277	0.277	0.277	0.277
rxn01476, H2O + 6-Phospho-D-glucono-1,5-lactone => H+ + 6-Phospho-D-gluconate	136.798	110.097	246.865	124.775	105.623	105.75		76.3028	301.523	120.286	87.4411	101.911	-53.4735	12.8734	129.609	122.151	105.483		74.3328	151.475	115	89.2921	96.909	97.5644	168.334	135.781	135.289	121.468		84.8247	147.721	110.156	86.48	112.246	115.386	168.771	128.398	149.881	126.175
rxn01268, NAD + Prephenate => NADH + CO2 + 4-Hydroxyphenylpyruvate	0.16	0.16	0.16	0.16	0.16	0.16		0.16	0.16	0.16	0.16	0.16	0.16	0.16	0.16	0.16	0.16		-0.153743	-0.11648	0.16	-0.0673129	0.16	0.0158722	0.32583	0.19081	0.244305	0.253419		0.0381193	0.16	0.16	-0.0898551	0.16	0.351636	0.271963	0.187184	0.245827	0.268182
rxn00851, ATP + 2 D-Ala => ADP + Phosphate + H+ + D-Ala-D-Ala	0.025	0.025	0.025	0.025	0.025	0.025		0.025	0.025	0.025	0.025	0.025	0.025	0.025	0.025	0.025	0.025		0.025	0.025	0.025	0.025	0.025	0.025	0.025	0.025	0.025	0.025		0.025	0.025	0.025	0.025	0.025	0.025	0.025	0.025	0.025	0.025
rxn05343, H+ + Octanoyl-ACP + Malonyl-acyl-carrierprotein- => CO2 + 3-oxodecanoyl-acp + ACP	0.277	0.277	0.277	0.277	0.277	0.277		0.277	0.277	0.277	0.277	0.277	0.277	0.277	0.277	0.277	0.277		0.277	0.277	0.277	0.277	0.277	0.277	0.277	0.277	0.277	0.277		0.277	0.277	0.277	0.277	0.277	0.277	0.277	0.277	0.277	0.277
rxn01256, Chorismate => Prephenate	0.35	0.35	0.35	0.35	0.35	-0.300072		0.35	0.35	0.35	0.35	0.35	0.35	0.35	0.35	0.35	0.35		-1.25794	-0.8596	-0.114504	-0.618551	0.35	0.109787	0.880657	0.427025	0.550224	0.557599		-0.387378	0.35	0.0402086	-0.766019	-0.0788808	0.693623	0.60421	0.424756	0.560667	0.584395
rxn01361, NAD + L-Dihydroorotate <=> NADH + H+ + Orotate	0.204	0.204	0.204	0.204	0.204	0.204		0.204	0.204	0.204	0.204	0.204	0.204	0.204	0.204	0.204	0.204		0.204	0.204	0.204	0.204	0.204	0.204	0.204	0.204	0.204	0.204		0.204	0.204	0.204	0.204	0.204	0.204	0.204	0.204	0.204	0.204
rxn10053, H2O + ATP + CO2 + AIR <=> ADP + Phosphate + 2 H+ + 5'-Phosphoribosyl-4-carboxy-5-aminoimidazole	-0.293	-0.293	0.973338	-0.684075	-0.108479	-0.0979783		-0.293	-0.293	-0.293	-0.293	-0.293	-0.293	-0.293	-0.293	-0.293	-0.293		1.2365	1.02892	0.25596	0.00349506	-0.120205	1.38849	-0.591495	-0.0542226	-0.145466	-0.152871		0.200617	0.776439	0.0892958	0.0567971	-0.175665	-0.127797	-0.31319	-0.0959167	-0.207173	-0.184818
rxn11007, 5,10-Methylene-THF + dUMP + FMNH2 <=> FMN + THF + dTMP	0.025	0.025	0.025	0.025	0.025	0.025		0.025	0.025	0.025	0.025	0.025	0.025	0.025	0.025	0.025	0.025		0.025	0.025	0.025	0.025	0.025	0.025	0.025	0.025	0.025	0.025		0.025	0.025	0.025	0.025	0.025	0.025	0.025	0.025	0.025	0.025
rxn01513, ATP + dTMP <=> ADP + dTDP	0.025	0.025	0.025	0.025	0.025	0.025		0.025	0.025	0.025	0.025	0.025	0.025	0.025	0.025	0.025	0.025		0.025	0.025	0.025	0.025	0.025	0.025	0.025	0.025	0.025	0.025		0.025	0.025	0.025	0.025	0.025	0.025	0.025	0.025	0.025	0.025
rxn07576, hexadecanoyl-acp + Malonyl-acyl-carrierprotein- <=> CO2 + ACP + 3-Oxostearoyl-[acp]	0.04	0.04	0.04	0.04	0.04	0.04		0.04	0.04	0.04	0.04	0.04	0.04	0.04	0.04	0.04	0.04		0.04	0.04	0.04	0.04	0.04	0.04	0.04	0.04	0.04	0.04		0.04	0.04	0.04	0.04	0.04	0.04	0.04	0.04	0.04	0.04
rxn07577, TPNH + H+ + 3-Oxostearoyl-[acp] <=> TPN + 3-Hydroxystearoyl-[acp]	0.04	0.04	0.04	0.04	0.04	0.04		0.04	0.04	0.04	0.04	0.04	0.04	0.04	0.04	0.04	0.04		0.04	0.04	0.04	0.04	0.04	0.04	0.04	0.04	0.04	0.04		0.04	0.04	0.04	0.04	0.04	0.04	0.04	0.04	0.04	0.04
rxn07578, 3-Hydroxystearoyl-[acp] <=> H2O + (2E)-Octadecenoyl-[acp]	0.04	0.04	0.04	0.04	0.04	0.04		0.04	0.04	0.04	0.04	0.04	0.04	0.04	0.04	0.04	0.04		0.04	0.04	0.04	0.04	0.04	0.04	0.04	0.04	0.04	0.04		0.04	0.04	0.04	0.04	0.04	0.04	0.04	0.04	0.04	0.04
rxn07579, NADH + H+ + (2E)-Octadecenoyl-[acp] <=> NAD + Stearoyl-[acyl-carrier protein]	3.1535e-15	3.21045e-15	6.96327e-15	3.22952e-15	2.67781e-15	2.67702e-15		2.84852e-15	8.34864e-15	3.77707e-15	2.2681e-15	1.45749e-15	4.83115e-15	1.1615e-15	3.16661e-15	3.79555e-15	2.763e-15		3.70238e-15	4.22176e-15	3.32721e-15	2.03237e-15	1.53884e-15	3.29659e-15	3.68627e-15	2.94985e-15	3.49965e-15	2.30253e-15		2.31197e-15	3.05747e-15	2.70372e-15	2.2981e-15	2.41259e-15	2.73068e-15	3.67295e-15	2.82703e-15	3.8742e-15	2.65212e-15
rxn00192, Acetyl-CoA + GLU <=> CoA + H+ + N-Acetyl-L-glutamate	0.29	0.29	-2.24268	0.272808	0.0113353	0.0835064		0.29	0.29	0.29	0.29	0.29	0.29	0.29	0.29	0.29	0.29		-0.768884	-0.28024	0.0366339	-0.30299	0.0781871	0.962596	0.643771	0.182165	0.29	0.435319		0.0645207	-0.48116	0.105443	-0.326309	0.13625	0.39573	0.45152	0.208448	0.399235	0.434243
rxn01019, Ornithine + Carbamoylphosphate <=> Phosphate + 2 H+ + Citrulline	0.29	0.29	-2.24268	0.29	0.0113353	0.0835064		0.29	0.29	0.29	0.29	0.29	0.29	0.29	0.29	0.29	0.29		-0.435532	-0.28024	0.0366339	-0.30299	0.0781871	0.962596	0.699048	0.182165	0.29	0.435319		0.0645207	-0.48116	0.105443	-0.326309	0.13625	0.39573	0.45152	0.208448	0.399235	0.434243
rxn00737, threonine <=> NH3 + 2-Oxobutyrate	0.245	0.245	0.245	0.245	0.245	-1.384		0.245	0.245	0.245	0.245	0.245	0.245	0.245	0.245	0.245	0.245		-2.44143	0.245	-0.567883	0.245	0.245	0.533256	1.01887	0.33743	0.4663	0.525258		-1.09569	0.245	-0.30867	0.245	-0.45092	0.674529	0.436805	0.31296	0.416654	0.578563
rxn08764, TPNH + H+ + 2-Aceto-2-hydroxybutanoate <=> TPN + 2,3-Dihydroxy-3-methylvalerate	0.245	0.245	0.245	0.245	0.245	-1.384		0.245	0.245	0.245	0.245	0.245	0.245	0.245	0.245	0.245	0.245		-2.44143	0.245	-0.567883	0.245	0.245	0.533256	1.01887	0.33743	0.4663	0.525258		-1.09569	0.245	-0.30867	0.245	-0.45092	0.674529	0.436805	0.31296	0.416654	0.578563
rxn01208, CO2 + 4MOP <=> H+ + 2-isopropyl-3-oxosuccinate	-0.45	-0.45	-0.45	-0.45	-0.45	2.98391		-0.45	-0.45	-0.45	-0.45	-0.45	-0.45	-0.45	-0.45	-0.45	-0.45		5.29543	-0.45	1.30245	-0.45	-0.45	-0.546085	-1.61081	-0.565537	-0.650224	-0.667979		2.37154	-0.45	0.716661	1.52386	1.14414	-0.780407	-0.67209	-0.55194	-0.613852	-0.666365
rxn01302, TPN + L-Homoserine <=> TPNH + H+ + L-Aspartic 4-semialdehyde	-0.11	0.383287	-0.11	-0.11	0.251511	0.302987		-0.11	-0.11	-0.11	-0.11	-0.11	-0.11	-0.11	-0.11	-0.11	-0.11		1.38028	1.0996	0.533972	0.137079	0.447402	-0.11	-0.0547232	-0.04838	-0.204843	-0.0477204		0.365335	0.981265	0.265705	0.148184	0.229868	-0.228947	-0.0833859	-0.0624282	-0.211432	-0.064924
rxn03012, L-2-Amino-6-oxopimelate <=> H2O + H+ + tetrahydrodipicolinate	-0.335	-0.335	-0.335	-0.335	-0.335	-0.335		-0.335	-0.335	-0.335	-0.335	-0.335	-0.335	-0.335	-0.335	-0.335	-0.335		-0.335	-0.335	-0.335	-0.335	-0.335	-0.335	-0.987266	-0.42743	-0.450919	-0.459559		-0.335	-0.335	-0.335	0.256324	-0.335	-0.447338	-0.425855	-0.416552	-0.444235	-0.479243
rxn01964, Serine + Indoleglycerol phosphate <=> H2O + Tryptophan + Glyceraldehyde3-phosphate	0.05	0.05	0.05	0.05	-0.0403778	-0.13355		0.05	0.05	0.05	0.05	0.05	0.05	0.05	0.05	0.05	0.05		-0.244135	-0.39928	-0.140025	0.05	-0.0837766	-0.334341	0.237941	0.00378502	0.197534	-0.00189971		-0.0657867	-0.299205	-0.0818261	-0.033285	-0.0309209	0.05	0.19133	0.00922415	0.159235	0.0139392
rxn11220, L-Glutamate5-semialdehyde <=> 1-Pyrroline-5-carboxylate	0.215	0.215	0.215	1.00969	0.215	0.215		0.215	0.215	0.215	0.215	0.215	0.215	0.215	0.215	0.215	0.215		0.215	0.215	0.215	0.689392	0.215	0.215	1.20998	0.39986	0.794596	0.983116		0.215	0.215	0.215	0.215	0.215	0.485934	0.718832	0.384899	0.659741	0.89114
rxn01106, 2-Phospho-D-glycerate <=> 3-Phosphoglycerate	-232.639	-188.177	-236.501	-182.486	-177.721	-181.449		-45.013	-393.787	-122.52	-107.074	-112.195	20.6868	-3.62218	-119.118	-94.5984	-82.8238		-57.7351	-243.024	-178.806	-159.781	-159.744	-88.3163	-221.992	-187.739	-165.504	-124.03		-131.431	-239.024	-183.234	-163.529	-174.999	-187.404	-236.2	-178.82	-192.122	-147.026
rxn00154, NAD + CoA + Pyruvate <=> NADH + CO2 + Acetyl-CoA	22.2841	24.2446	35.1333	20.2881	21.7856	18.5215		24.5417	67.7309	27.8088	25.9452	27.8246	42.3974	5.38091	33.3363	33.6262	29.622		13.0225	31.7693	18.5233	24.7298	23.0958	25.4172	39.1526	29.1949	30.2376	28.1881		17.478	30.2026	17.1209	20.9389	19.466	21.53	29.6681	25.6886	22.6752	24.4126
rxn00199, H+ + Oxalosuccinate <=> CO2 + 2-Oxoglutarate	-46.8863	-44.1752	-95.822	-45.3857	-38.2973	-32.411		-41.6328	-114.474	-52.9532	-35.7064	-43.1299	-12.7196	-0.0120884	-49.6562	-50.8182	-45.8764		-29.6863	-60.2225	-42.2513	-34.398	-37.3295	-44.1607	-61.2391	-48.1471	-49.544	-46.1848		-29.72	-49.2291	-38.7154	-32.0682	-41.7583	-45.3253	-60.9515	-46.7671	-54.3523	-48.8378
rxn08977, TPNH + H+ + Ubiquinone-8 <=> TPN + Ubiquinol-8	171.444	125.129	295.205	148.911	128.05	147.959		61.8137	351.005	124.426	91.2785	104.953	13.9696	1.26209	144.713	120.484	104.358		98.0578	178.873	142.662	102.794	110.429	96.6241	187.912	162.685	149.568	130.692		111.612	192.576	137.912	109.199	136.084	131.021	198.617	152.002	173.482	137.671
, oxaloacetate =	4.44487	-0.313695	19.9437	12.7016	0.899675	-5.4158		-3.90554	-17.4426	0.880684	-12.6391	-8.97437	-68.5302	-7.20473	-13.7854	-14.3266	-9.82259		0.381978	2.14705	7.54607	-10.5974	-2.86455	2.5884	-8.76729	-7.13668	-5.97413	-0.968444		-6.79784	-7.51459	6.18617	-7.14735	4.97946	8.12314	4.90436	-1.60884	12.742	6.23517
rxn03975, TPN + FMNH2 <=> TPNH + FMN + H+	-0.025	-0.025	-0.025	-0.025	-0.025	-0.025		-0.025	-0.025	-0.025	-0.025	-0.025	-0.025	-0.025	-0.025	-0.025	-0.025		-0.025	-0.025	-0.025	-0.025	-0.025	-0.025	-0.025	-0.025	-0.025	-0.025		-0.025	-0.025	-0.025	-0.025	-0.025	-0.025	-0.025	-0.025	-0.025	-0.025
rxn00541, threonine <=> Gly + AALD	-0.535	-0.535	7.45267	0.365026	0.300994	3.51839		-0.535	-0.535	-0.535	-0.535	-0.535	-0.535	-0.535	-0.535	-0.535	-0.535		6.83797	1.22756	1.63973	-0.0408416	0.925394	-0.967383	-1.51893	-0.65824	-0.840605	-0.919058		2.65218	0.745417	0.967818	0.206237	1.44756	-1.07687	-0.827755	-0.63694	-0.792481	-0.958715
rxn00551, PPi + Neuberg ester <=> Phosphate + H+ + D-Fructose1-6-bisphosphate	-301.438	-213.753	-418.187	-266.431	-248.505	-274.951		-77.4275	-576.991	-185.5	-140.877	-274.214	-10.6526	2.05491	-172.003	-139.424	-236.162		-145.018	-345.712	-271.434	-207.115	-299.226	-141.35	-310.847	-256.212	-229.165	-245.655		-198.207	-330.062	-265.452	-223.106	-325.002	-252.723	-341.24	-243.503	-284.494	-273.665
, levulose =	-162.05	-156.011	-74.7301	-21.9721	-14.6281	-22.7317		-35.6145	-81.4754	-92.7411	137.597	158.007	121.615	197.584	43.4941	44.8615	99.7588		105.174	-10.5145	-40.8837	67.0128	71.0193	-60.1451	5.54273	5.73282	13.086	54.1926		18.7007	1.66128	-30.6973	57.1534	25.4103	3.74428	1.76234	6.61724	-12.2468	27.9593
, NH3 =	-6.44637	-10.8558	35.4385	-3.07664	-2.59672	13.6542		-7.27	-7.27	-7.27	-7.27	-7.27	-7.27	-7.27	-7.27	-7.27	-7.27		28.8105	3.4004	3.20247	-2.58538	-0.163119	-18.3198	-21.6309	-10.9133	-14.0565	-15.465		8.3612	0.0123718	0.857082	5.72246	2.20179	-14.2945	-12.379	-10.301	-11.3975	-13.2561
rxn00171, NAD + CoA + AALD <=> NADH + Acetyl-CoA + H+	-1.615	-1.615	6.37267	-0.714974	-0.779006	8.57202		-1.615	-1.615	-1.615	-1.615	-1.615	-1.615	-1.615	-1.615	-1.615	-1.615		16.4253	0.14756	3.12506	-1.12084	-0.154606	-3.48866	-6.20297	-2.35444	-3.26948	-3.38997		6.90446	-0.334583	1.60815	1.10009	2.65762	-3.98071	-3.0384	-2.24023	-2.8868	-3.37296
rxn00178, 2 Acetyl-CoA <=> CoA + Acetoacetyl-CoA	0	0	0	0	0	0		0	0	0	0	0	0	0	0	0	0		0	0	0	0	0	0	0	0	0	0		0	0	0	0	0	0	0	0	0	0
rxn01453, TPN + (R)-3-Hydroxybutanoyl-CoA <=> TPNH + H+ + Acetoacetyl-CoA	0	0	0	0	0	0		0	0	0	0	0	0	0	0	0	0		0	0	0	0	0	0	0	0	0	0		0	0	0	0	0	0	0	0	0	0
rxn02168, (R)-3-Hydroxybutanoyl-CoA <=> H2O + Crotonyl-CoA	0	0	0	0	0	0		0	0	0	0	0	0	0	0	0	0		0	0	0	0	0	0	0	0	0	0		0	0	0	0	0	0	0	0	0	0
rxn13429, Butyryl-Coa + NAD <=> NADH + H+ + Crotonyl-CoA	0	0	0	0	0	0		0	0	0	0	0	0	0	0	0	0		0	0	0	0	0	0	0	0	0	0		0	0	0	0	0	0	0	0	0	0
rxn00875, ACET + Butyryl-CoA <=> Acetyl-CoA + Butyrate	0	0	0	0	0	0		0	0	0	0	0	0	0	0	0	0		0	0	0	0	0	0	0	0	0	0		0	0	0	0	0	0	0	0	0	0
rxn00533, ATP + Acetyl-CoA + CO2 <=> ADP + Phosphate + H+ + Malonyl-CoA	1.961	1.961	1.961	1.961	1.961	1.961		1.961	1.961	1.961	1.961	1.961	1.961	1.961	1.961	1.961	1.961		1.961	1.961	1.961	1.961	1.961	1.961	1.961	1.961	1.961	1.961		1.961	1.961	1.961	1.961	1.961	1.961	1.961	1.961	1.961	1.961
rxn05465, Malonyl-CoA + ACP <=> CoA + Malonyl-acyl-carrierprotein-	1.961	1.961	1.961	1.961	1.961	1.961		1.961	1.961	1.961	1.961	1.961	1.961	1.961	1.961	1.961	1.961		1.961	1.961	1.961	1.961	1.961	1.961	1.961	1.961	1.961	1.961		1.961	1.961	1.961	1.961	1.961	1.961	1.961	1.961	1.961	1.961
rxn05942, 2 H+ + 5,10-Methylene-THF + Reducedferredoxin <=> 5-Methyltetrahydrofolate + Oxidizedferredoxin	0.11	-0.383287	0.11	0.11	-0.251511	-0.302987		0.11	0.11	0.11	0.11	0.11	0.11	0.11	0.11	0.11	0.11		-1.38028	-1.0996	-0.533972	-0.137079	-0.447402	0.11	0.0547232	0.04838	0.204843	0.0477204		-0.365335	-0.981265	-0.265705	-0.148184	-0.229868	0.228947	0.0833859	0.0624282	0.211432	0.064924
rxn01355, ATP + Propanoyl-CoA + CO2 <=> ADP + Phosphate + H+ + D-methylmalonyl-CoA	-78.0251	-47.7919	-137.154	-78.5873	-59.1899	-65.8026		-18.9308	-126.531	-46.2292	-18.9159	-29.5125	0	0	-30.2922	-20.8203	-22.0629		-52.905	-74.5114	-72.9166	-29.1553	-41.9724	-48.9074	-58.5491	-51.3063	-49.0233	-41.2499		-44.005	-69.5208	-66.9545	-36.8453	-66.5089	-60.7883	-78.328	-50.7727	-83.658	-56.3991
rxn01996, L-methylmalonyl-CoA <=> D-methylmalonyl-CoA	78.0251	47.7919	137.154	78.5873	59.1899	65.8026		18.9308	126.531	46.2292	18.9159	29.5125	0	0	30.2922	20.8203	22.0629		52.905	74.5114	72.9166	29.1553	41.9724	48.9074	58.5491	51.3063	49.0233	41.2499		44.005	69.5208	66.9545	36.8453	66.5089	60.7883	78.328	50.7727	83.658	56.3991
rxn05937, TPN + H+ + Reducedferredoxin <=> TPNH + Oxidizedferredoxin	-50.4245	-47.5283	-93.6737	-49.1569	-40.8607	-30.8442		-44.3181	-132.726	-58.3514	-43.0563	-50.8986	-16.4273	-19.6315	-60.0069	-68.1597	-61.5923		-28.3361	-63.0317	-44.0245	-38.1817	-41.949	-50.5598	-77.0598	-55.6583	-64.4968	-59.4897		-28.6192	-52.9796	-39.3968	-32.7981	-43.9179	-47.5033	-69.0939	-52.954	-63.0613	-59.2883
rxn06200, PEP + Protein histidine <=> Pyruvate + H+ + Protein N-pros-phosphohistidine	162.05	156.011	74.7301	21.9721	14.6281	22.7317		35.6145	81.4754	92.7411	-137.597	-158.007	-121.615	-197.584	-43.4941	-44.8615	-99.7588		-105.174	10.5145	40.8837	-67.0128	-71.0193	60.1451	-5.54273	-5.73282	-13.086	-54.1926		-18.7007	-1.66128	30.6973	-57.1534	-25.4103	-3.74428	-1.76234	-6.61724	12.2468	-27.9593
rxn06348, H+ + Levulose + Protein N-pros-phosphohistidine <=> Fructose 1-phosphate + Protein histidine	162.05	156.011	74.7301	21.9721	14.6281	22.7317		35.6145	81.4754	92.7411	-137.597	-158.007	-121.615	-197.584	-43.4941	-44.8615	-99.7588		-105.174	10.5145	40.8837	-67.0128	-71.0193	60.1451	-5.54273	-5.73282	-13.086	-54.1926		-18.7007	-1.66128	30.6973	-57.1534	-25.4103	-3.74428	-1.76234	-6.61724	12.2468	-27.9593
rxn01492, ATP + Fructose 1-phosphate <=> ADP + D-Fructose1-6-bisphosphate	143.016	147.663	141.749	105.088	106.919	108.286		35.6145	247.538	92.7411	68.5014	-42.2667	-96.317	4.34748	89.2964	68.0486	-13.507		40.706	146.318	105.615	94.7647	12.7026	60.1451	127.365	126.242	105.91	16.4013		80.1932	144.641	108.997	96.0328	40.4593	113.509	137.723	118.79	122.636	33.5244
rxn00283, ALA <=> D-Ala	0.025	0.025	0.025	0.025	0.025	0.025		0.025	0.025	0.025	0.025	0.025	0.025	0.025	0.025	0.025	0.025		0.025	0.025	0.025	0.025	0.025	0.025	0.025	0.025	0.025	0.025		0.025	0.025	0.025	0.025	0.025	0.025	0.025	0.025	0.025	0.025
rxn00293, UTP + N-Acetyl-D-glucosamine1-phosphate <=> PPi + UDP-N-acetylglucosamine	0.05	0.05	0.05	0.05	0.05	0.05		0.05	0.05	0.05	0.05	0.05	0.05	0.05	0.05	0.05	0.05		0.05	0.05	0.05	0.05	0.05	0.05	0.05	0.05	0.05	0.05		0.05	0.05	0.05	0.05	0.05	0.05	0.05	0.05	0.05	0.05
rxn01505, N-Acetyl-D-glucosamine 6-phosphate <=> N-Acetyl-D-glucosamine1-phosphate	0.05	0.05	0.05	0.05	0.05	0.05		0.05	0.05	0.05	0.05	0.05	0.05	0.05	0.05	0.05	0.05		0.05	0.05	0.05	0.05	0.05	0.05	0.05	0.05	0.05	0.05		0.05	0.05	0.05	0.05	0.05	0.05	0.05	0.05	0.05	0.05
rxn01483, Acetyl-CoA + D-Glucosamine phosphate <=> CoA + H+ + N-Acetyl-D-glucosamine 6-phosphate	0.05	0.05	0.05	0.05	0.05	0.05		0.05	0.05	0.05	0.05	0.05	0.05	0.05	0.05	0.05	0.05		0.05	0.05	0.05	0.05	0.05	0.05	0.05	0.05	0.05	0.05		0.05	0.05	0.05	0.05	0.05	0.05	0.05	0.05	0.05	0.05
rxn00555, L-Glutamine + Neuberg ester <=> GLU + D-Glucosamine phosphate	0.05	0.05	0.05	0.05	0.05	0.05		0.05	0.05	0.05	0.05	0.05	0.05	0.05	0.05	0.05	0.05		0.05	0.05	0.05	0.05	0.05	0.05	0.05	0.05	0.05	0.05		0.05	0.05	0.05	0.05	0.05	0.05	0.05	0.05	0.05	0.05
rxn03904, Undecaprenylphosphate + UDP-N-acetylmuramoyl-L-alanyl-D-glutamyl-6-carboxy-L-lysyl-D-alanyl- D-alanine <=> UMP + Undecaprenyl-diphospho-N-acetylmuramoyl-L-alanyl-D-glutamyl-meso-2,6-diaminopimeloyl-D-alanyl-D-alanine	0.025	0.025	0.025	0.025	0.025	0.025		0.025	0.025	0.025	0.025	0.025	0.025	0.025	0.025	0.025	0.025		0.025	0.025	0.025	0.025	0.025	0.025	0.025	0.025	0.025	0.025		0.025	0.025	0.025	0.025	0.025	0.025	0.025	0.025	0.025	0.025
rxn03408, UDP-N-acetylglucosamine + Undecaprenyl-diphospho-N-acetylmuramoyl-L-alanyl-D-glutamyl-meso-2,6-diaminopimeloyl-D-alanyl-D-alanine <=> UDP + Undecaprenyl-diphospho-N-acetylmuramoyl--N-acetylglucosamine-L-ala-D-glu-meso-2-6-diaminopimeloyl-D-ala-D-ala	0.025	0.025	0.025	0.025	0.025	0.025		0.025	0.025	0.025	0.025	0.025	0.025	0.025	0.025	0.025	0.025		0.025	0.025	0.025	0.025	0.025	0.025	0.025	0.025	0.025	0.025		0.025	0.025	0.025	0.025	0.025	0.025	0.025	0.025	0.025	0.025
rxn00139, PPi + AMP <=> PRPP + Adenine	0.025	0.025	0.025	0.025	0.025	0.025		0.025	0.025	0.025	0.025	0.025	0.025	0.025	0.025	0.025	0.025		0.025	0.025	0.025	0.025	0.025	0.025	0.025	0.025	0.025	0.025		0.025	0.025	0.025	0.025	0.025	0.025	0.025	0.025	0.025	0.025
rxn01859, Phosphate + H+ + Deoxyadenosine <=> Adenine + deoxyribose-1-phosphate	-0.025	-0.025	-0.025	-0.025	-0.025	-0.025		-0.025	-0.025	-0.025	-0.025	-0.025	-0.025	-0.025	-0.025	-0.025	-0.025		-0.025	-0.025	-0.025	-0.025	-0.025	-0.025	-0.025	-0.025	-0.025	-0.025		-0.025	-0.025	-0.025	-0.025	-0.025	-0.025	-0.025	-0.025	-0.025	-0.025
rxn01507, H2O + dAMP <=> Phosphate + H+ + Deoxyadenosine	-0.025	-0.025	-0.025	-0.025	-0.025	-0.025		-0.025	-0.025	-0.025	-0.025	-0.025	-0.025	-0.025	-0.025	-0.025	-0.025		-0.025	-0.025	-0.025	-0.025	-0.025	-0.025	-0.025	-0.025	-0.025	-0.025		-0.025	-0.025	-0.025	-0.025	-0.025	-0.025	-0.025	-0.025	-0.025	-0.025
rxn01986, deoxyribose-1-phosphate <=> deoxyribose-5-phosphate	-0.025	-0.025	-0.025	-0.025	-0.025	-0.025		-0.025	-0.025	-0.025	-0.025	-0.025	-0.025	-0.025	-0.025	-0.025	-0.025		-0.025	-0.025	-0.025	-0.025	-0.025	-0.025	-0.025	-0.025	-0.025	-0.025		-0.025	-0.025	-0.025	-0.025	-0.025	-0.025	-0.025	-0.025	-0.025	-0.025
rxn00784, deoxyribose-5-phosphate <=> AALD + Glyceraldehyde3-phosphate	-0.025	-0.025	-0.025	-0.025	-0.025	-0.025		-0.025	-0.025	-0.025	-0.025	-0.025	-0.025	-0.025	-0.025	-0.025	-0.025		-0.025	-0.025	-0.025	-0.025	-0.025	-0.025	-0.025	-0.025	-0.025	-0.025		-0.025	-0.025	-0.025	-0.025	-0.025	-0.025	-0.025	-0.025	-0.025	-0.025
rxn00544, TPP + AALD <=> 2-Hydroxyethyl-ThPP	1.055	1.055	1.055	1.055	1.055	-5.07862		1.055	1.055	1.055	1.055	1.055	1.055	1.055	1.055	1.055	1.055		-9.61228	1.055	-1.51033	1.055	1.055	2.49628	4.65904	1.6712	2.40388	2.44591		-4.27728	1.055	-0.665331	-0.918855	-1.23506	2.87885	2.18564	1.57829	2.06932	2.38925
rxn05289, TPNH + H+ + trdox <=> TPN + trdrd	0.075	0.075	0.075	0.075	0.075	0.075		0.075	0.075	0.075	0.075	0.075	0.075	0.075	0.075	0.075	0.075		0.075	0.075	0.075	0.075	0.075	0.075	0.075	0.075	0.075	0.075		0.075	0.075	0.075	0.075	0.075	0.075	0.075	0.075	0.075	0.075
, H2S =	-1.57315	-0.458561	-12.4287	-0.189385	0.206511	0.255839		-0.189421	-0.155	-0.160601	-0.155	-0.155	-0.318036	-0.203953	-0.282077	-0.200177	-0.195926		1.25318	1.0546	0.486125	0.0920792	0.399422	-0.566824	-0.121419	-0.135224	-0.273934	-0.107066		0.295215	0.932328	0.218898	0.100898	0.182621	-0.510205	-0.138295	-0.116675	-0.258674	-0.117487
rxn05759, 2 H+ + 2 Reducedferredoxin <=> 2 Oxidizedferredoxin + H2	2.17819	1.72746	2.14151	0.884468	0.781604	0.491863		1.32523	16.8916	4.03822	5.98989	6.4087	2.34772	18.2594	8.99072	15.9815	14.3558		1.1135	3.90297	1.75401	2.78939	2.8581	2.73301	10.8014	5.76604	11.0426	8.74783		0.299767	4.07835	1.21969	2.13498	2.01334	0.322337	6.14359	4.78621	6.90424	7.8734
rxn00866, H+ + L-Histidine <=> CO2 + Histamine	0	0	0	0	0	0		0	0	0	0	0	0	0	0	0	0		0	0	0	0	0	0	0	0	0	0		0	0	0	0	0	0	0	0	0	0
rxn00322, Lysine + H+ <=> CO2 + Cadaverine	0	0	0	0	0	0		0	0	0	0	0	0	0	0	0	0		0	0	0	0	0	0	0	0	0	0		0	0	0	0	0	0	0	0	0	0
rxn00529, H+ + Tyrosine <=> CO2 + Tyramine	0	0	0	0	0	0		0	0	0	0	0	0	0	0	0	0		0	0	0	0	0	0	0	0	0	0		0	0	0	0	0	0	0	0	0	0
rxn00484, Tryptophan + H+ <=> CO2 + Tryptamine	0	0	0	0	0	0		0	0	0	0	0	0	0	0	0	0		0	0	0	0	0	0	0	0	0	0		0	0	0	0	0	0	0	0	0	0
rxn00470, Ornithine + H+ <=> CO2 + PUTR	0	0	0	0	0	0		0	0	0	0	0	0	0	0	0	0		0	0	0	0	0	0	0	0	0	0		0	0	0	0	0	0	0	0	0	0
rxn00899, NAD + CoA + 3MOB <=> NADH + CO2 + Isobutyryl-CoA	0	0	0	0	0	0		0	0	0	0	0	0	0	0	0	0		0	0	0	0	0	0	0	0	0	0		0	0	0	0	0	0	0	0	0	0
rxn01207, NAD + CoA + 4MOP <=> NADH + CO2 + Isovaleryl-CoA	0	0	0	0	0	0		0	0	0	0	0	0	0	0	0	0		0	0	0	0	0	0	0	0	0	0		0	0	0	0	0	0	0	0	0	0
rxn12287, ATP + CoA + H+ + Valerate <=> PPi + AMP + Pentanoyl-CoA	0	0	0	0	0	0		0	0	0	0	0	0	0	0	0	0		0	0	0	0	0	0	0	0	0	0		0	0	0	0	0	0	0	0	0	0
rxn08458, NADH + FAD + H+ <=> NAD + FADH2	0	0	0	0	0	0		0	0	0	0	0	0	0	0	0	0		0	0	0	0	0	0	0	0	0	0		0	0	0	0	0	0	0	0	0	0
rxn12286, FAD + Pentanoyl-CoA <=> FADH2 + trans-pent-2-enoyl-coa	0	0	0	0	0	0		0	0	0	0	0	0	0	0	0	0		0	0	0	0	0	0	0	0	0	0		0	0	0	0	0	0	0	0	0	0
rxn12283, H2O + trans-pent-2-enoyl-coa <=> 3-hydroxypentanoyl-coa	0	0	0	0	0	0		0	0	0	0	0	0	0	0	0	0		0	0	0	0	0	0	0	0	0	0		0	0	0	0	0	0	0	0	0	0
rxn12284, NAD + 3-hydroxypentanoyl-coa <=> NADH + 3-oxopentanoyl-coa	0	0	0	0	0	0		0	0	0	0	0	0	0	0	0	0		0	0	0	0	0	0	0	0	0	0		0	0	0	0	0	0	0	0	0	0
rxn12285, CoA + 3-oxopentanoyl-coa <=> Acetyl-CoA + Propanoyl-CoA	0	0	0	0	0	0		0	0	0	0	0	0	0	0	0	0		0	0	0	0	0	0	0	0	0	0		0	0	0	0	0	0	0	0	0	0
